# Supplementary material for: The “Island Rule” and Deep-Sea Gastropods: Re-Examining the Evidence
Source: PLoS One. 2010 Jan 19;5(1):e8776. doi: 10.1371/journal.pone.0008776 (PMC2808249; doi:10.1371/journal.pone.0008776)
Supplement: Table S1 — Supplementary Data Table (0.29 MB TXT) [file pone.0008776.s001.txt]

All data below taken from Rosenberg, G. 2009. Malacolog 4.1.1: A Database of Western Atlantic Marine Mollusca. [WWW database (version 4.1.1)] URL http://www.malacolog.org/.				
Taxonomy	Name	MinDepth.m	MaxDepth.m	Size.mm
Caenogastropoda:Calyptraeoidea:Calyptraeidae	Bostrycapulus aculeatus	0	80	30
Caenogastropoda:Calyptraeoidea:Calyptraeidae	Bostrycapulus odites	0	46	30
Caenogastropoda:Calyptraeoidea:Calyptraeidae	Calyptraea centralis	0	183	15
Caenogastropoda:Calyptraeoidea:Calyptraeidae	Crepidula argentina	30	50	39
Caenogastropoda:Calyptraeoidea:Calyptraeidae	Crepidula atrasolea	0	20	15.8
Caenogastropoda:Calyptraeoidea:Calyptraeidae	Crepidula badisparsa	1	2	13
Caenogastropoda:Calyptraeoidea:Calyptraeidae	Crepidula cachimilla	10	20	52.2
Caenogastropoda:Calyptraeoidea:Calyptraeidae	Crepidula carioca	0	48	34
Caenogastropoda:Calyptraeoidea:Calyptraeidae	Crepidula convexa	0	70	20
Caenogastropoda:Calyptraeoidea:Calyptraeidae	Crepidula depressa	0	3	20
Caenogastropoda:Calyptraeoidea:Calyptraeidae	Crepidula fornicata	0	70	56
Caenogastropoda:Calyptraeoidea:Calyptraeidae	Crepidula intratesta	16	47	40
Caenogastropoda:Calyptraeoidea:Calyptraeidae	Crepidula maculosa	0	11	35
Caenogastropoda:Calyptraeoidea:Calyptraeidae	Crepidula margarita	0.5	1	18.2
Caenogastropoda:Calyptraeoidea:Calyptraeidae	Crepidula navicula	0.2	1	10
Caenogastropoda:Calyptraeoidea:Calyptraeidae	Crepidula plana	0	110	43
Caenogastropoda:Calyptraeoidea:Calyptraeidae	Crepidula protea	0	125	34
Caenogastropoda:Calyptraeoidea:Calyptraeidae	Crepidula pyguaia	0	2	20
Caenogastropoda:Calyptraeoidea:Calyptraeidae	Crepidula ustulatulina	0	1	13.2
Caenogastropoda:Calyptraeoidea:Calyptraeidae	Crepipatella dilatata	0	66	60
Caenogastropoda:Calyptraeoidea:Calyptraeidae	Crucibulum auricula	1	115	29
Caenogastropoda:Calyptraeoidea:Calyptraeidae	Crucibulum springvaleense	25	25	18
Caenogastropoda:Calyptraeoidea:Calyptraeidae	Crucibulum striatum	0	422	34
Caenogastropoda:Calyptraeoidea:Calyptraeidae	Crucibulum waltonense	20	70	31
Caenogastropoda:Calyptraeoidea:Calyptraeidae	Trochita georgiana	85	245	22
Caenogastropoda:Calyptraeoidea:Calyptraeidae	Trochita pileolus	9	278	38
Caenogastropoda:Calyptraeoidea:Calyptraeidae	Trochita pileus	0	484	25
Caenogastropoda:Calyptraeoidea:Capulidae	Capulus compressus	100	448	12.8
Caenogastropoda:Calyptraeoidea:Capulidae	Capulus subcompressus	283	430	6.6
Caenogastropoda:Calyptraeoidea:Capulidae	Capulus ungaricus	1	838	50
Caenogastropoda:Calyptraeoidea:Capulidae	Hyalorisia galea	342	768	18.5
Caenogastropoda:Calyptraeoidea:Capulidae	Lyocyclus pernambucensis	640	640	2.4
Caenogastropoda:Calyptraeoidea:Capulidae	Torellia antarctica	300	300	4.6
Caenogastropoda:Calyptraeoidea:Capulidae	Torellia cornea	500	2818	19.4
Caenogastropoda:Calyptraeoidea:Capulidae	Torellia delicata	156	2100	17
Caenogastropoda:Calyptraeoidea:Capulidae	Torellia insignis	695	695	25
Caenogastropoda:Calyptraeoidea:Capulidae	Torellia mirabilis	73	662	42
Caenogastropoda:Calyptraeoidea:Capulidae	Torellia planispira	412	412	15
Caenogastropoda:Calyptraeoidea:Capulidae	Torellia smithi	265	695	28
Caenogastropoda:Calyptraeoidea:Capulidae	Trichotropis bicarinata	10	475	37
Caenogastropoda:Calyptraeoidea:Capulidae	Trichotropis borealis	2	574	22
Caenogastropoda:Calyptraeoidea:Capulidae	Trichotropis conica	25	300	17.6
Caenogastropoda:Calyptraeoidea:Capulidae	Trichotropis migrans	65	366	10
Caenogastropoda:Calyptraeoidea:Capulidae	Trichotropis turrita	538	538	3
Caenogastropoda:Cerithioidea:Batillariidae	Batillaria minima	0	0	21
Caenogastropoda:Cerithioidea:Cerithiidae	Bittiolum alternatum	0	37	8.3
Caenogastropoda:Cerithioidea:Cerithiidae	Bittiolum varium	0	11	6.5
Caenogastropoda:Cerithioidea:Cerithiidae	Bittium aedonium	183	274	4.3
Caenogastropoda:Cerithioidea:Cerithiidae	Bittium delicatum	183	274	3.4
Caenogastropoda:Cerithioidea:Cerithiidae	Bittium lusciniae	183	274	3.7
Caenogastropoda:Cerithioidea:Cerithiidae	Bittium philomelae	183	274	3.2
Caenogastropoda:Cerithioidea:Cerithiidae	Bittium pigrum	183	274	9.1
Caenogastropoda:Cerithioidea:Cerithiidae	Cerithioclava garciai	0	24	92
Caenogastropoda:Cerithioidea:Cerithiidae	Cerithium atratum	0	91	50
Caenogastropoda:Cerithioidea:Cerithiidae	Cerithium bayeri	2	2	24
Caenogastropoda:Cerithioidea:Cerithiidae	Cerithium eburneum	0	18	43
Caenogastropoda:Cerithioidea:Cerithiidae	Cerithium guinaicum	0	20	45
Caenogastropoda:Cerithioidea:Cerithiidae	Cerithium lindae	0	0	11
Caenogastropoda:Cerithioidea:Cerithiidae	Cerithium litteratum	0	88	34
Caenogastropoda:Cerithioidea:Cerithiidae	Cerithium lutosum	0	8	20
Caenogastropoda:Cerithioidea:Cerithiidae	Cerithium muscarum	0	18	26
Caenogastropoda:Cerithioidea:Cerithiidae	Fastigiella carinata	0	1	53
Caenogastropoda:Cerithioidea:Cerithiidae	Ittibittium oryza	0	52	3
Caenogastropoda:Cerithioidea:Cerithiidae	Varicopeza crystallina	11	1605	19
Caenogastropoda:Cerithioidea:Fossarinae	Fossarus ambiguus	0	40	3.5
Caenogastropoda:Cerithioidea:Fossarinae	Fossarus bellus	18	196	3.5
Caenogastropoda:Cerithioidea:Fossarinae	Fossarus compactus	18	154	2.3
Caenogastropoda:Cerithioidea:Fossarinae	Fossarus elegans	128	260	5.3
Caenogastropoda:Cerithioidea:Litiopidae	Alaba incerta	0	40	10
Caenogastropoda:Cerithioidea:Litiopidae	Litiopa melanostoma	0	805	6
Caenogastropoda:Cerithioidea:Modulidae	Modulus bayeri	2	2	18
Caenogastropoda:Cerithioidea:Modulidae	Modulus calusa	1.5	1.5	15
Caenogastropoda:Cerithioidea:Modulidae	Modulus carchedonius	0	29	17
Caenogastropoda:Cerithioidea:Modulidae	Modulus kaicherae	70	70	14
Caenogastropoda:Cerithioidea:Modulidae	Modulus lindae	55	60	10
Caenogastropoda:Cerithioidea:Modulidae	Modulus modulus	0	105	16.5
Caenogastropoda:Cerithioidea:Modulidae	Modulus nodosus	10	30	29.9
Caenogastropoda:Cerithioidea:Planaxinae	Angiola lineata	0	48	10
Caenogastropoda:Cerithioidea:Planaxinae	Supplanaxis nucleus	0	3	17
Caenogastropoda:Cerithioidea:Potamididae	Cerithidea costata	0	402	21
Caenogastropoda:Cerithioidea:Potamididae	Cerithidea pliculosa	0	2	33
Caenogastropoda:Cerithioidea:Potamididae	Cerithidea scalariformis	0	0	33
Caenogastropoda:Cerithioidea:Scaliolidae	Finella adamsi	0	30	4.6
Caenogastropoda:Cerithioidea:Scaliolidae	Finella dubia	0	805	4.9
Caenogastropoda:Cerithioidea:Scaliolidae	Finella longinqua	3109	3109	5.1
Caenogastropoda:Cerithioidea:Scaliolidae	Finella portoricana	50	50	3
Caenogastropoda:Cerithioidea:Siliquariidae	Hummelinckiella borinquensis	12	41	2.9
Caenogastropoda:Cerithioidea:Siliquariidae	Stephopoma myrakeenae	0	7	7.2
Caenogastropoda:Cerithioidea:Siliquariidae	Tenagodus barbadensis	101	101	48.9
Caenogastropoda:Cerithioidea:Siliquariidae	Tenagodus modestus	37	1472	150
Caenogastropoda:Cerithioidea:Siliquariidae	Tenagodus squamatus	0	732	170
Caenogastropoda:Cerithioidea:Turritellidae	Colpospirella algida	55	665	8
Caenogastropoda:Cerithioidea:Turritellidae	Tachyrhynchus erosus	13	457	35
Caenogastropoda:Cerithioidea:Turritellidae	Tachyrhynchus reticulatus	3	2277	24.8
Caenogastropoda:Cerithioidea:Turritellidae	Torcula acropora	5.5	755	42
Caenogastropoda:Cerithioidea:Turritellidae	Torcula bayeri	2	2	44
Caenogastropoda:Cerithioidea:Turritellidae	Torcula exoleta	2	183	75
Caenogastropoda:Cerithioidea:Turritellidae	Torcula lindae	150	150	24
Caenogastropoda:Cerithioidea:Turritellidae	Turritella hookeri	9	156	36
Caenogastropoda:Cerithioidea:Turritellidae	Turritella marianopsis	65	65	58
Caenogastropoda:Cerithioidea:Turritellidae	Turritella paraguanensis	0	33	101
Caenogastropoda:Cerithioidea:Turritellidae	Turritella variegata	0	53	120
Caenogastropoda:Cerithioidea:Turritellidae	Turritella yucatecana	1170	1170	16.5
Caenogastropoda:Cerithioidea:Turritellidae	Vermicularia bathyalis	400	400	62
Caenogastropoda:Cerithioidea:Turritellidae	Vermicularia fargoi	0	10	80
Caenogastropoda:Cerithioidea:Turritellidae	Vermicularia knorrii	2	110	80
Caenogastropoda:Cerithioidea:Turritellidae	Vermicularia radicula	5.5	18	61
Caenogastropoda:Cerithioidea:Turritellidae	Vermicularia spirata	3	80	90
Caenogastropoda:Cerithioidea:Vermetidae	Dendropoma corrodens	0	0	10
Caenogastropoda:Cerithioidea:Vermetidae	Dendropoma exsertum	57	1832	11
Caenogastropoda:Cerithioidea:Vermetidae	Dendropoma irregulare	0	7	36
Caenogastropoda:Cerithioidea:Vermetidae	Petaloconchus erectus	2	1400	40
Caenogastropoda:Cerithioidea:Vermetidae	Petaloconchus floridanus	0	73	31
Caenogastropoda:Cerithioidea:Vermetidae	Petaloconchus mcgintyi	2	61	35
Caenogastropoda:Cerithioidea:Vermetidae	Petaloconchus myrakeenae	0	0	50
Caenogastropoda:Cerithioidea:Vermetidae	Petaloconchus nigricans	0	0	60
Caenogastropoda:Cerithioidea:Vermetidae	Petaloconchus varians	0	0	200
Caenogastropoda:Cerithioidea:Vermetidae	Serpulorbis birugosus	0	0	6.5
Caenogastropoda:Cerithioidea:Vermetidae	Serpulorbis catella	0	0	2.9
Caenogastropoda:Cerithioidea:Vermetidae	Serpulorbis decussatus	0	80	90
Caenogastropoda:Cerithioidea:Vermetidae	Serpulorbis riisei	0	2	37
Caenogastropoda:Cerithioidea:Vermetidae	Serpulorbis squamolineatus	400	400	60
Caenogastropoda:Cerithioidea:Vermetidae	Siphonium nebulosum	5	5	80
Caenogastropoda:Cingulopsoidea:Cingulopsidae	Eatonina caribaea	6	40	0.9
Caenogastropoda:Cingulopsoidea:Cingulopsidae	Pickenia signyensis	4	10	1.48
Caenogastropoda:Cingulopsoidea:Cingulopsidae	Skenella georgiana	16	16	1.22
Caenogastropoda:Cingulopsoidea:Cingulopsidae	Skenella hallae	30	30	1.24
Caenogastropoda:Cingulopsoidea:Cingulopsidae	Skenella umbilicata	4	10	1.66
Caenogastropoda:Cingulopsoidea:Cingulopsidae	Skenella wareni	15	24	1.64
Caenogastropoda:Cingulopsoidea:Eatoniellidae	Eatoniella argentinensis	1	30	1.5
Caenogastropoda:Cingulopsoidea:Eatoniellidae	Eatoniella bennetti	0	0	2.14
Caenogastropoda:Cingulopsoidea:Eatoniellidae	Eatoniella caliginosa	0	41	2.24
Caenogastropoda:Cingulopsoidea:Eatoniellidae	Eatoniella cana	2	10	2.51
Caenogastropoda:Cingulopsoidea:Eatoniellidae	Eatoniella castanea	0	0	1.66
Caenogastropoda:Cingulopsoidea:Eatoniellidae	Eatoniella contusa	1	125	2.83
Caenogastropoda:Cingulopsoidea:Eatoniellidae	Eatoniella denticula	0	38	2.04
Caenogastropoda:Cingulopsoidea:Eatoniellidae	Eatoniella ebenina	0	17	3.25
Caenogastropoda:Cingulopsoidea:Eatoniellidae	Eatoniella glacialis	0	393	3.77
Caenogastropoda:Cingulopsoidea:Eatoniellidae	Eatoniella glomerosa	0	15	1.48
Caenogastropoda:Cingulopsoidea:Eatoniellidae	Eatoniella kerguelenensis regularis	7	100	4.5
Caenogastropoda:Cingulopsoidea:Eatoniellidae	Eatoniella lineata	0	9	1.25
Caenogastropoda:Cingulopsoidea:Eatoniellidae	Eatoniella nigra	0	12	1.81
Caenogastropoda:Cingulopsoidea:Eatoniellidae	Eatoniella occulta	0	1	1.4
Caenogastropoda:Cingulopsoidea:Eatoniellidae	Eatoniella picea	0	51	2.44
Caenogastropoda:Cingulopsoidea:Eatoniellidae	Eatoniella strebeli	15	137	1.72
Caenogastropoda:Cingulopsoidea:Eatoniellidae	Eatoniella subgonostoma	20	22	2.5
Caenogastropoda:Cingulopsoidea:Eatoniellidae	Eatoniella tristanensis	0	40	1.19
Caenogastropoda:Cingulopsoidea:Eatoniellidae	Eatoniella trochiformis	0	40	0.8
Caenogastropoda:Cingulopsoidea:Eatoniellidae	Eatoniella turricula	0	771	2.78
Caenogastropoda:Cingulopsoidea:Eatoniellidae	Eatoniella varicifera	4	10	2.15
Caenogastropoda:Cingulopsoidea:Eatoniellidae	Pupatonia magellanica	0	73	1.05
Caenogastropoda:Cypraeoidea:Cypraeidae	Erosaria acicularis	0	780	31
Caenogastropoda:Cypraeoidea:Cypraeidae	Luria cinerea	0	1472	45
Caenogastropoda:Cypraeoidea:Cypraeidae	Macrocypraea cervus	0	35	190
Caenogastropoda:Cypraeoidea:Cypraeidae	Macrocypraea zebra	0	37	133
Caenogastropoda:Cypraeoidea:Cypraeidae	Muracypraea donmoorei	15	70	75
Caenogastropoda:Cypraeoidea:Cypraeidae	Muracypraea mus	0	20	67
Caenogastropoda:Cypraeoidea:Cypraeidae	Propustularia surinamensis	7	780	48
Caenogastropoda:Cypraeoidea:Ovulidae	Cymbovula acicularis	0.3	60	17
Caenogastropoda:Cypraeoidea:Ovulidae	Cyphoma aureocinctum	123	128	18.5
Caenogastropoda:Cypraeoidea:Ovulidae	Cyphoma bartschi	91	91	9.1
Caenogastropoda:Cypraeoidea:Ovulidae	Cyphoma gibbosum	0	29	38
Caenogastropoda:Cypraeoidea:Ovulidae	Cyphoma lindae	150	150	18
Caenogastropoda:Cypraeoidea:Ovulidae	Cyphoma macumba	2	10	32.5
Caenogastropoda:Cypraeoidea:Ovulidae	Cyphoma mcgintyi	0.8	90	39.5
Caenogastropoda:Cypraeoidea:Ovulidae	Cyphoma rhomba	18	18	22.7
Caenogastropoda:Cypraeoidea:Ovulidae	Cyphoma roamoralesi	16	30	31.4
Caenogastropoda:Cypraeoidea:Ovulidae	Cyphoma sedlaki	1.5	1.5	26.9
Caenogastropoda:Cypraeoidea:Ovulidae	Cyphoma signatum	0.3	90	45
Caenogastropoda:Cypraeoidea:Ovulidae	Cyphoma versicolor	45	50	21
Caenogastropoda:Cypraeoidea:Ovulidae	Neosimnia spelta	128	128	8.8
Caenogastropoda:Cypraeoidea:Ovulidae	Pedicularia decussata	49	1170	13
Caenogastropoda:Cypraeoidea:Ovulidae	Pedicularia tibia	60	60	10.7
Caenogastropoda:Cypraeoidea:Ovulidae	Phenacovolva piragua	42	70	23
Caenogastropoda:Cypraeoidea:Ovulidae	Pseudocyphoma gibbulum	18	18	16.1
Caenogastropoda:Cypraeoidea:Ovulidae	Pseudocyphoma gibsonsmithorum	15	15	35.5
Caenogastropoda:Cypraeoidea:Ovulidae	Pseudocyphoma intermedium	0	128	44
Caenogastropoda:Cypraeoidea:Ovulidae	Pseudocyphoma lindae	50	50	20
Caenogastropoda:Cypraeoidea:Ovulidae	Pseudosimnia vanhyningi	46	183	15.4
Caenogastropoda:Cypraeoidea:Ovulidae	Simnialena uniplicata	0	116	21
Caenogastropoda:Cypraeoidea:Ovulidae	Spiculata bijuri	48	120	14.5
Caenogastropoda:Epitonioidea:Epitoniidae	Acirsa borealis	18	1752	33
Caenogastropoda:Epitonioidea:Epitoniidae	Alexania floridana	0	21	8.4
Caenogastropoda:Epitonioidea:Epitoniidae	Alora tenerrima	538	805	4.3
Caenogastropoda:Epitonioidea:Epitoniidae	Amaea mitchelli	0	55	60
Caenogastropoda:Epitonioidea:Epitoniidae	Amaea retifera	15	219	30
Caenogastropoda:Epitonioidea:Epitoniidae	Asperiscala eltanini	240	769	35
Caenogastropoda:Epitonioidea:Epitoniidae	Cirsotrema dalli	0.3	227	41
Caenogastropoda:Epitonioidea:Epitoniidae	Cirsotrema fenestratum	136	252	27.5
Caenogastropoda:Epitonioidea:Epitoniidae	Cirsotrema pilsbryi	137	165	29
Caenogastropoda:Epitonioidea:Epitoniidae	Couthouyella striatula	13	373	15
Caenogastropoda:Epitonioidea:Epitoniidae	Cylindriscala acus	75	713	13
Caenogastropoda:Epitonioidea:Epitoniidae	Cylindriscala andrewsii	165	914	8
Caenogastropoda:Epitonioidea:Epitoniidae	Depressiscala nautlae	6	121	22
Caenogastropoda:Epitonioidea:Epitoniidae	Depressiscala nitidella	12	165	20
Caenogastropoda:Epitonioidea:Epitoniidae	Eccliseogyra formosissima	546	555	19
Caenogastropoda:Epitonioidea:Epitoniidae	Eccliseogyra nitida	549	4693	10
Caenogastropoda:Epitonioidea:Epitoniidae	Eccliseogyra performosa	219	1818	7
Caenogastropoda:Epitonioidea:Epitoniidae	Eccliseogyra pyrrhias	713	713	8.3
Caenogastropoda:Epitonioidea:Epitoniidae	Epitonium albidum	0	366	28
Caenogastropoda:Epitonioidea:Epitoniidae	Epitonium angulatum	0	219	25
Caenogastropoda:Epitonioidea:Epitoniidae	Epitonium apiculatum	1	90	11
Caenogastropoda:Epitonioidea:Epitoniidae	Epitonium babylonia	152	1337	30
Caenogastropoda:Epitonioidea:Epitoniidae	Epitonium blainei	40	293	28
Caenogastropoda:Epitonioidea:Epitoniidae	Epitonium candeanum	0	805	22
Caenogastropoda:Epitonioidea:Epitoniidae	Epitonium celesti	146	640	22
Caenogastropoda:Epitonioidea:Epitoniidae	Epitonium championi	0	244	13.7
Caenogastropoda:Epitonioidea:Epitoniidae	Epitonium dallianum	90	478	13
Caenogastropoda:Epitonioidea:Epitoniidae	Epitonium denticulatum	0	1472	17
Caenogastropoda:Epitonioidea:Epitoniidae	Epitonium echinaticosta	0	366	15
Caenogastropoda:Epitonioidea:Epitoniidae	Epitonium eulitum	46	55	4
Caenogastropoda:Epitonioidea:Epitoniidae	Epitonium fabrizioi	0	2	20
Caenogastropoda:Epitonioidea:Epitoniidae	Epitonium foliaceicosta	0	219	25
Caenogastropoda:Epitonioidea:Epitoniidae	Epitonium fractum	64	594	25
Caenogastropoda:Epitonioidea:Epitoniidae	Epitonium frielei	91	2941	16
Caenogastropoda:Epitonioidea:Epitoniidae	Epitonium georgettinum	0	101	33
Caenogastropoda:Epitonioidea:Epitoniidae	Epitonium greenlandicum	0	309	61
Caenogastropoda:Epitonioidea:Epitoniidae	Epitonium humphreysii	0	95	24
Caenogastropoda:Epitonioidea:Epitoniidae	Epitonium krebsii	0	294	19
Caenogastropoda:Epitonioidea:Epitoniidae	Epitonium lamellosum	0	60	34
Caenogastropoda:Epitonioidea:Epitoniidae	Epitonium magellanicum	0	545	30
Caenogastropoda:Epitonioidea:Epitoniidae	Epitonium matthewsae	11	219	14
Caenogastropoda:Epitonioidea:Epitoniidae	Epitonium mauryi	50	50	25.7
Caenogastropoda:Epitonioidea:Epitoniidae	Epitonium multistriatum	2.5	219	15.5
Caenogastropoda:Epitonioidea:Epitoniidae	Epitonium novangliae	0	457	20
Caenogastropoda:Epitonioidea:Epitoniidae	Epitonium occidentale	0	270	28
Caenogastropoda:Epitonioidea:Epitoniidae	Epitonium philtatum	183	274	2.5
Caenogastropoda:Epitonioidea:Epitoniidae	Epitonium phymanthi	0	2	16.9
Caenogastropoda:Epitonioidea:Epitoniidae	Epitonium polacia	65	419	12
Caenogastropoda:Epitonioidea:Epitoniidae	Epitonium rupicola	0	65	25
Caenogastropoda:Epitonioidea:Epitoniidae	Epitonium sericifila	0	7	10
Caenogastropoda:Epitonioidea:Epitoniidae	Epitonium striatellum	30	30	29
Caenogastropoda:Epitonioidea:Epitoniidae	Epitonium striatissimum	69	183	17
Caenogastropoda:Epitonioidea:Epitoniidae	Epitonium tollini	0	0	14
Caenogastropoda:Epitonioidea:Epitoniidae	Epitonium turritellula	6	40	6.5
Caenogastropoda:Epitonioidea:Epitoniidae	Epitonium unifasciatum	0	9	18
Caenogastropoda:Epitonioidea:Epitoniidae	Epitonium venosum	61	61	18
Caenogastropoda:Epitonioidea:Epitoniidae	Epitonium worsfoldi	1	1	36
Caenogastropoda:Epitonioidea:Epitoniidae	Epitonium xenicima	0	25	23
Caenogastropoda:Epitonioidea:Epitoniidae	Iphitus cancellatus	805	805	5.5
Caenogastropoda:Epitonioidea:Epitoniidae	Narrimania azelotes	805	805	4
Caenogastropoda:Epitonioidea:Epitoniidae	Opalia abbotti	64	704	4.5
Caenogastropoda:Epitonioidea:Epitoniidae	Opalia aurifila	91	311	11
Caenogastropoda:Epitonioidea:Epitoniidae	Opalia burryi	30	168	15.2
Caenogastropoda:Epitonioidea:Epitoniidae	Opalia crenata	0.3	82	22
Caenogastropoda:Epitonioidea:Epitoniidae	Opalia eolis	60	238	13
Caenogastropoda:Epitonioidea:Epitoniidae	Opalia hotessieriana	0	165	14
Caenogastropoda:Epitonioidea:Epitoniidae	Opalia leeana	115	267	5
Caenogastropoda:Epitonioidea:Epitoniidae	Opalia morchiana	12	183	12
Caenogastropoda:Epitonioidea:Epitoniidae	Opalia pumilio	0	183	15
Caenogastropoda:Epitonioidea:Epitoniidae	Opalia tortilis	713	713	10.7
Caenogastropoda:Epitonioidea:Epitoniidae	Opaliopsis atlantis	115	485	14
Caenogastropoda:Epitonioidea:Epitoniidae	Opaliopsis canium	274	805	10
Caenogastropoda:Epitonioidea:Epitoniidae	Opaliopsis concava	27	165	24
Caenogastropoda:Epitonioidea:Epitoniidae	Opaliopsis opalina	538	1256	25
Caenogastropoda:Epitonioidea:Epitoniidae	Papuliscala annectens	545	545	11.5
Caenogastropoda:Epitonioidea:Epitoniidae	Papuliscala diminuta	600	600	3.1
Caenogastropoda:Epitonioidea:Epitoniidae	Papuliscala praelonga	713	2650	17
Caenogastropoda:Epitonioidea:Epitoniidae	Periapta pandion	183	1836	8
Caenogastropoda:Epitonioidea:Epitoniidae	Punctiscala cerigottana	216	347	20
Caenogastropoda:Epitonioidea:Epitoniidae	Punctiscala watsoni	640	640	5.8
Caenogastropoda:Epitonioidea:Epitoniidae	Sthenorytis pernobilis	91	1472	43
Caenogastropoda:Epitonioidea:Janthinidae	Janthina exigua	0	0	15.3
Caenogastropoda:Epitonioidea:Janthinidae	Janthina globosa	0	13	38.5
Caenogastropoda:Epitonioidea:Janthinidae	Janthina janthina	0	0	37
Caenogastropoda:Epitonioidea:Janthinidae	Janthina pallida	0	0	28
Caenogastropoda:Epitonioidea:Janthinidae	Janthina umbilicata	0	0	9.5
Caenogastropoda:Epitonioidea:Janthinidae	Recluzia rollandiana	0	0	25
Caenogastropoda:Eulimoidea:Aclididae	Aclis carolinensis	115	115	4.7
Caenogastropoda:Eulimoidea:Aclididae	Aclis conula	538	538	3.7
Caenogastropoda:Eulimoidea:Aclididae	Aclis cubana	1426	1426	4
Caenogastropoda:Eulimoidea:Aclididae	Aclis dalli	1426	1426	7.8
Caenogastropoda:Eulimoidea:Aclididae	Aclis eolis	119	174	4
Caenogastropoda:Eulimoidea:Aclididae	Aclis floridana	320	320	2.9
Caenogastropoda:Eulimoidea:Aclididae	Aclis georgiana	538	805	3
Caenogastropoda:Eulimoidea:Aclididae	Aclis hendersoni	9	805	5
Caenogastropoda:Eulimoidea:Aclididae	Aclis immaculata	538	538	3.2
Caenogastropoda:Eulimoidea:Aclididae	Aclis limata	538	538	4
Caenogastropoda:Eulimoidea:Aclididae	Aclis marguerita	538	805	9.5
Caenogastropoda:Eulimoidea:Aclididae	Aclis pendata	538	805	5
Caenogastropoda:Eulimoidea:Aclididae	Aclis pyramida	538	538	2
Caenogastropoda:Eulimoidea:Aclididae	Aclis rhyssa	538	805	6
Caenogastropoda:Eulimoidea:Aclididae	Aclis rushi	320	320	2.7
Caenogastropoda:Eulimoidea:Aclididae	Aclis sarissa	640	640	3.9
Caenogastropoda:Eulimoidea:Aclididae	Aclis stilifer	538	805	2.5
Caenogastropoda:Eulimoidea:Aclididae	Aclis tenuis	91	3235	4.6
Caenogastropoda:Eulimoidea:Aclididae	Graphis eikenboomi	27	27	1.9
Caenogastropoda:Eulimoidea:Aclididae	Graphis underwoodae	0	305	3.2
Caenogastropoda:Eulimoidea:Aclididae	Graphis' ambigua	10	60	1
Caenogastropoda:Eulimoidea:Aclididae	Turritellopsis' floridana	309	538	2.6
Caenogastropoda:Eulimoidea:Eulimidae	Annulobalcis aurisflamma	0	8	11
Caenogastropoda:Eulimoidea:Eulimidae	Annulobalcis procera	61	640	14.6
Caenogastropoda:Eulimoidea:Eulimidae	Batheulima epixantha	129	133	6.6
Caenogastropoda:Eulimoidea:Eulimidae	Batheulima fuscoapicata	805	805	4
Caenogastropoda:Eulimoidea:Eulimidae	Batheulima lutescens	610	640	10.7
Caenogastropoda:Eulimoidea:Eulimidae	Coenaculum weerdtae	30	30	2.1
Caenogastropoda:Eulimoidea:Eulimidae	Costaclis egregia	250	1436	13
Caenogastropoda:Eulimoidea:Eulimidae	Costaclis hyalina	2	848	10.7
Caenogastropoda:Eulimoidea:Eulimidae	Entocolax schwanwitschi	10	30	2
Caenogastropoda:Eulimoidea:Eulimidae	Eulima auricincta	0	183	4.9
Caenogastropoda:Eulimoidea:Eulimidae	Eulima bifasciata	0	84	10.6
Caenogastropoda:Eulimoidea:Eulimidae	Eulima chionea	4950	4950	2.4
Caenogastropoda:Eulimoidea:Eulimidae	Eulima chyta	768	768	2.2
Caenogastropoda:Eulimoidea:Eulimidae	Eulima elata	805	805	6.8
Caenogastropoda:Eulimoidea:Eulimidae	Eulima ephamilla	640	640	8.4
Caenogastropoda:Eulimoidea:Eulimidae	Eulima fulvocincta	0	115	6.6
Caenogastropoda:Eulimoidea:Eulimidae	Eulima fusus	110	1170	13.3
Caenogastropoda:Eulimoidea:Eulimidae	Eulima mulata	1	24	16
Caenogastropoda:Eulimoidea:Eulimidae	Eulima onychina	6	6	7.5
Caenogastropoda:Eulimoidea:Eulimidae	Eulima patula	4	805	6
Caenogastropoda:Eulimoidea:Eulimidae	Eulima rectiuscula	538	538	7
Caenogastropoda:Eulimoidea:Eulimidae	Eulimostraca subcarinata	0	192	5.4
Caenogastropoda:Eulimoidea:Eulimidae	Eulitoma insignis	774	774	19
Caenogastropoda:Eulimoidea:Eulimidae	Fusceulima projectilabrum	156	230	1.8
Caenogastropoda:Eulimoidea:Eulimidae	Haliella stenostoma	749	2022	8.5
Caenogastropoda:Eulimoidea:Eulimidae	Halielloides verrilliana	156	3718	6.5
Caenogastropoda:Eulimoidea:Eulimidae	Hemiaclis incolorata	300	1437	6.5
Caenogastropoda:Eulimoidea:Eulimidae	Hemiaclis ventrosa	1900	1900	4
Caenogastropoda:Eulimoidea:Eulimidae	Leiostraca carforti	33	665	7.2
Caenogastropoda:Eulimoidea:Eulimidae	Melanella abida	538	538	7
Caenogastropoda:Eulimoidea:Eulimidae	Melanella anachorea	805	805	5
Caenogastropoda:Eulimoidea:Eulimidae	Melanella antarctica	102	489	4
Caenogastropoda:Eulimoidea:Eulimidae	Melanella arleyi	10	12	3
Caenogastropoda:Eulimoidea:Eulimidae	Melanella boscheineni	250	305	5.2
Caenogastropoda:Eulimoidea:Eulimidae	Melanella callistemma	538	538	5.7
Caenogastropoda:Eulimoidea:Eulimidae	Melanella carolii	15	115	2.3
Caenogastropoda:Eulimoidea:Eulimidae	Melanella chariessa	3229	3834	5.6
Caenogastropoda:Eulimoidea:Eulimidae	Melanella chascanon	713	713	8.1
Caenogastropoda:Eulimoidea:Eulimidae	Melanella chaunax	713	713	3.8
Caenogastropoda:Eulimoidea:Eulimidae	Melanella chydaea	713	713	3.8
Caenogastropoda:Eulimoidea:Eulimidae	Melanella cinca	538	538	3.2
Caenogastropoda:Eulimoidea:Eulimidae	Melanella conoidea	0	538	12.7
Caenogastropoda:Eulimoidea:Eulimidae	Melanella convexa	250	765	5.75
Caenogastropoda:Eulimoidea:Eulimidae	Melanella corrida	805	805	6.5
Caenogastropoda:Eulimoidea:Eulimidae	Melanella cylindrata	713	713	3.8
Caenogastropoda:Eulimoidea:Eulimidae	Melanella eulimoides	0.6	94	16
Caenogastropoda:Eulimoidea:Eulimidae	Melanella exulata	250	765	9
Caenogastropoda:Eulimoidea:Eulimidae	Melanella fasciata	713	713	2.4
Caenogastropoda:Eulimoidea:Eulimidae	Melanella fernandinae	538	538	4.3
Caenogastropoda:Eulimoidea:Eulimidae	Melanella gomphus	713	713	3.6
Caenogastropoda:Eulimoidea:Eulimidae	Melanella guenteri	5194	5194	4.7
Caenogastropoda:Eulimoidea:Eulimidae	Melanella hebes	640	640	3.8
Caenogastropoda:Eulimoidea:Eulimidae	Melanella hians	713	713	10.4
Caenogastropoda:Eulimoidea:Eulimidae	Melanella hyalina	713	713	4.8
Caenogastropoda:Eulimoidea:Eulimidae	Melanella hypsela	15	525	8
Caenogastropoda:Eulimoidea:Eulimidae	Melanella insculpta	811	1300	3.5
Caenogastropoda:Eulimoidea:Eulimidae	Melanella ira	538	805	4.6
Caenogastropoda:Eulimoidea:Eulimidae	Melanella jamaicensis	0	366	12.5
Caenogastropoda:Eulimoidea:Eulimidae	Melanella lucida	2496	3834	8
Caenogastropoda:Eulimoidea:Eulimidae	Melanella oleacea	7	18	6.3
Caenogastropoda:Eulimoidea:Eulimidae	Melanella ophiodon	538	538	3.5
Caenogastropoda:Eulimoidea:Eulimidae	Melanella orphanensis	196	1752	4.6
Caenogastropoda:Eulimoidea:Eulimidae	Melanella parallela	805	805	5
Caenogastropoda:Eulimoidea:Eulimidae	Melanella penna	538	538	5.7
Caenogastropoda:Eulimoidea:Eulimidae	Melanella perversa	0	210	4.5
Caenogastropoda:Eulimoidea:Eulimidae	Melanella psila	713	713	4.3
Caenogastropoda:Eulimoidea:Eulimidae	Melanella salvadori	600	600	6.5
Caenogastropoda:Eulimoidea:Eulimidae	Melanella sankurieae	2286	2962	4.8
Caenogastropoda:Eulimoidea:Eulimidae	Melanella sarissa	640	640	4.1
Caenogastropoda:Eulimoidea:Eulimidae	Melanella sarsi	155	283	5.6
Caenogastropoda:Eulimoidea:Eulimidae	Melanella solitaria	152	535	5
Caenogastropoda:Eulimoidea:Eulimidae	Melanella stamina	538	538	4.8
Caenogastropoda:Eulimoidea:Eulimidae	Melanella subantarctica	22	665	6.8
Caenogastropoda:Eulimoidea:Eulimidae	Melanella tumidula	228	673	10
Caenogastropoda:Eulimoidea:Eulimidae	Melanella versa	538	538	4.5
Caenogastropoda:Eulimoidea:Eulimidae	Microeulima hemphillii	0	48	5
Caenogastropoda:Eulimoidea:Eulimidae	Monogamus minibulla	0	3	2.5
Caenogastropoda:Eulimoidea:Eulimidae	Mucronalia bulimuloides	805	805	6
Caenogastropoda:Eulimoidea:Eulimidae	Mucronalia mammillata	538	805	5.5
Caenogastropoda:Eulimoidea:Eulimidae	Nanobalcis worsfoldi	0	73	2.3
Caenogastropoda:Eulimoidea:Eulimidae	Niso aeglees	0	260	21
Caenogastropoda:Eulimoidea:Eulimidae	Niso albida	212	212	8.1
Caenogastropoda:Eulimoidea:Eulimidae	Niso circinata	183	183	6.6
Caenogastropoda:Eulimoidea:Eulimidae	Niso hendersoni	27	203	45.3
Caenogastropoda:Eulimoidea:Eulimidae	Niso microforis	805	805	9.5
Caenogastropoda:Eulimoidea:Eulimidae	Niso portoricensis	50	50	9
Caenogastropoda:Eulimoidea:Eulimidae	Niso tricolor	27	196	18.5
Caenogastropoda:Eulimoidea:Eulimidae	Oceanida graduata	0	122	3
Caenogastropoda:Eulimoidea:Eulimidae	Oceanida inglei	6	38	2.7
Caenogastropoda:Eulimoidea:Eulimidae	Ophieulima minima	538	538	3
Caenogastropoda:Eulimoidea:Eulimidae	Ophiolamia armigeri	3920	4000	3.2
Caenogastropoda:Eulimoidea:Eulimidae	Pelseneeria minuta	538	538	2
Caenogastropoda:Eulimoidea:Eulimidae	Pelseneeria stimpsonii	24	2295	4
Caenogastropoda:Eulimoidea:Eulimidae	Pelseneeria sudamericana	55	55	2.93
Caenogastropoda:Eulimoidea:Eulimidae	Pisolamia brychia	4846	4846	12.7
Caenogastropoda:Eulimoidea:Eulimidae	Pyramidelloides barbadensis	100	216	1.1
Caenogastropoda:Eulimoidea:Eulimidae	Pyramidelloides carinatus	0	90	1.8
Caenogastropoda:Eulimoidea:Eulimidae	Pyramidelloides glaber	25	25	1.5
Caenogastropoda:Eulimoidea:Eulimidae	Pyramidelloides multicostatus	0	0	1.5
Caenogastropoda:Eulimoidea:Eulimidae	Pyramidelloides triliratus	0	6	3
Caenogastropoda:Eulimoidea:Eulimidae	Rectilabrum lanceolatum	4825	4825	5
Caenogastropoda:Eulimoidea:Eulimidae	Sabinella troglodytes	1	46	4.1
Caenogastropoda:Eulimoidea:Eulimidae	Scalenostoma subulatum	0	58	22
Caenogastropoda:Eulimoidea:Eulimidae	Stilapex polaris	3962	3962	5.4
Caenogastropoda:Eulimoidea:Eulimidae	Trochostilifer eucidaricola	2	7	4.8
Caenogastropoda:Eulimoidea:Eulimidae	Umbilibalcis lata	183	183	5.5
Caenogastropoda:Eulimoidea:Eulimidae	Vitreolina alayoi	30	30	2.9
Caenogastropoda:Eulimoidea:Eulimidae	Vitreolina arcuata	0	166	4.2
Caenogastropoda:Eulimoidea:Eulimidae	Vitreolina maracuya	30	30	5.55
Caenogastropoda:Eulimoidea:Eulimidae	Vitreolina zugnigae	10	15	1.8
Caenogastropoda:Littorinoidea:Littorinidae	Cenchritis muricata	-9	0	30
Caenogastropoda:Littorinoidea:Littorinidae	Echinolittorina angustior	0	0	17
Caenogastropoda:Littorinoidea:Littorinidae	Echinolittorina interrupta	0	0	24
Caenogastropoda:Littorinoidea:Littorinidae	Echinolittorina jamaicensis	0	0	19.1
Caenogastropoda:Littorinoidea:Littorinidae	Echinolittorina lineolata	0	0	10
Caenogastropoda:Littorinoidea:Littorinidae	Echinolittorina meleagris	-1	0	10
Caenogastropoda:Littorinoidea:Littorinidae	Echinolittorina mespillum	-2	0	10
Caenogastropoda:Littorinoidea:Littorinidae	Echinolittorina miliaris	0	0	20
Caenogastropoda:Littorinoidea:Littorinidae	Echinolittorina tuberculata	-1	0	18
Caenogastropoda:Littorinoidea:Littorinidae	Echinolittorina ziczac	-3	0	23
Caenogastropoda:Littorinoidea:Littorinidae	Lacuna abyssicola	2579	2579	2.15
Caenogastropoda:Littorinoidea:Littorinidae	Lacuna cossmanni	3800	3800	9
Caenogastropoda:Littorinoidea:Littorinidae	Lacuna crassior	2	176	14
Caenogastropoda:Littorinoidea:Littorinidae	Lacuna pallidula	0	70	10
Caenogastropoda:Littorinoidea:Littorinidae	Lacuna picta	640	640	3.8
Caenogastropoda:Littorinoidea:Littorinidae	Lacuna vincta	0	60	13
Caenogastropoda:Littorinoidea:Littorinidae	Laevilacunaria antarctica	0	64	8
Caenogastropoda:Littorinoidea:Littorinidae	Laevilacunaria bennetti	10	27	6
Caenogastropoda:Littorinoidea:Littorinidae	Laevilitorina caliginosa	0	40	8
Caenogastropoda:Littorinoidea:Littorinidae	Laevilitorina coriacea	0	9	7
Caenogastropoda:Littorinoidea:Littorinidae	Laevilitorina pygmaea	252	310	2.5
Caenogastropoda:Littorinoidea:Littorinidae	Laevilitorina wandelensis	18	391	3
Caenogastropoda:Littorinoidea:Littorinidae	Littoraria angulifera	-1	0	41
Caenogastropoda:Littorinoidea:Littorinidae	Littoraria flava	-1.5	0	20
Caenogastropoda:Littorinoidea:Littorinidae	Littoraria irrorata	0	22	29.2
Caenogastropoda:Littorinoidea:Littorinidae	Littoraria nebulosa	-1	0	28
Caenogastropoda:Littorinoidea:Littorinidae	Littoraria tessellata	0	0	23
Caenogastropoda:Littorinoidea:Littorinidae	Littorina fabalis	0	0	14.9
Caenogastropoda:Littorinoidea:Littorinidae	Littorina littorea	0	60	43
Caenogastropoda:Littorinoidea:Littorinidae	Littorina obtusata	0	110	13.5
Caenogastropoda:Littorinoidea:Littorinidae	Littorina saxatilis	0	183	19
Caenogastropoda:Littorinoidea:Littorinidae	Pellilittorina pellita	0	238	18.4
Caenogastropoda:Littorinoidea:Littorinidae	Pellilittorina setosa	0	200	16.9
Caenogastropoda:Littorinoidea:Littorinidae	Tectarius antonii	-2	0	21
Caenogastropoda:Littorinoidea:Pickworthiidae	Chrystella katyae	54	54	1.47
Caenogastropoda:Littorinoidea:Pickworthiidae	Clatrosansonia chefyae	54	54	2.5
Caenogastropoda:Littorinoidea:Pickworthiidae	Clatrosansonia cubensis	0	50	1.1
Caenogastropoda:Littorinoidea:Pickworthiidae	Clatrosansonia scalaris	50	54	1.1
Caenogastropoda:Littorinoidea:Pickworthiidae	Cubasansonia semisculpta	20	20	2.5
Caenogastropoda:Littorinoidea:Pickworthiidae	Mareleptopoma karpatense	30	54	1.2
Caenogastropoda:Littorinoidea:Pickworthiidae	Mareleptopoma rectangulare	50	55	1.2
Caenogastropoda:Littorinoidea:Pickworthiidae	Sansonia tuberculata	5	713	2.5
Caenogastropoda:Littorinoidea:Skeneopsidae	Skeneopsis planorbis	0	70	2.7
Caenogastropoda:Littorinoidea:Zerotulidae	Dickdellia labioflecta	240	799	7.4
Caenogastropoda:Littorinoidea:Zerotulidae	Frovina indecora	311	426	3.6
Caenogastropoda:Littorinoidea:Zerotulidae	Frovina soror	80	80	3.3
Caenogastropoda:Littorinoidea:Zerotulidae	Trilirata macmurdensis	270	280	2.5
Caenogastropoda:Littorinoidea:Zerotulidae	Zerotula stellapolaris	352	399	1.9
Caenogastropoda:Naticoidea:Naticidae	Amauropsis anderssoni	15	567	22.7
Caenogastropoda:Naticoidea:Naticidae	Amauropsis aureolutea	6	662	32
Caenogastropoda:Naticoidea:Naticidae	Amauropsis islandica	9	240	40
Caenogastropoda:Naticoidea:Naticidae	Amauropsis sphaeroides	3185	4166	15
Caenogastropoda:Naticoidea:Naticidae	Bulbus benthicolus	3510	3980	23
Caenogastropoda:Naticoidea:Naticidae	Bulbus carcellesi	18	771	31.3
Caenogastropoda:Naticoidea:Naticidae	Bulbus scotianus	73	298	27.6
Caenogastropoda:Naticoidea:Naticidae	Bulbus smithii	325	325	39
Caenogastropoda:Naticoidea:Naticidae	Cryptonatica affinis	0	2811	37
Caenogastropoda:Naticoidea:Naticidae	Cryptonatica bathybii	150	2000	16.4
Caenogastropoda:Naticoidea:Naticidae	Euspira falklandica	30	50	36
Caenogastropoda:Naticoidea:Naticidae	Euspira fringilla	538	1536	7
Caenogastropoda:Naticoidea:Naticidae	Euspira heros	0	435	115
Caenogastropoda:Naticoidea:Naticidae	Euspira immaculata	9	201	10
Caenogastropoda:Naticoidea:Naticidae	Euspira levicula	50	183	32
Caenogastropoda:Naticoidea:Naticidae	Euspira nana	40	210	8
Caenogastropoda:Naticoidea:Naticidae	Euspira pallida	0	2480	42
Caenogastropoda:Naticoidea:Naticidae	Euspira patagonica	0	665	33.8
Caenogastropoda:Naticoidea:Naticidae	Euspira radiata	796	796	10.7
Caenogastropoda:Naticoidea:Naticidae	Euspira strebeli	150	310	15
Caenogastropoda:Naticoidea:Naticidae	Euspira tenuistriata	9	38	19.4
Caenogastropoda:Naticoidea:Naticidae	Euspira triseriata	0	274	33
Caenogastropoda:Naticoidea:Naticidae	Falsilunatia delicatula	224	224	8
Caenogastropoda:Naticoidea:Naticidae	Falsilunatia eltanini	2452	2818	18.5
Caenogastropoda:Naticoidea:Naticidae	Falsilunatia notorcadensis	302	604	29
Caenogastropoda:Naticoidea:Naticidae	Falsilunatia soluta	18	1886	30
Caenogastropoda:Naticoidea:Naticidae	Haliotinella patinaria	0	80	14
Caenogastropoda:Naticoidea:Naticidae	Kerguelenatica bioperculata	45	548	17
Caenogastropoda:Naticoidea:Naticidae	Natica guesti	165	421	33
Caenogastropoda:Naticoidea:Naticidae	Natica limbata	0	0	38
Caenogastropoda:Naticoidea:Naticidae	Natica livida	0	65	21
Caenogastropoda:Naticoidea:Naticidae	Natica marochiensis	0	94	40
Caenogastropoda:Naticoidea:Naticidae	Natica menkeana	0	256	18
Caenogastropoda:Naticoidea:Naticidae	Natica perlineata	69	419	18.5
Caenogastropoda:Naticoidea:Naticidae	Natica stenopa	35	35	29
Caenogastropoda:Naticoidea:Naticidae	Natica tedbayeri	0	50	22
Caenogastropoda:Naticoidea:Naticidae	Naticarius canrena	0	101	65
Caenogastropoda:Naticoidea:Naticidae	Neverita delessertiana	0	0	67.5
Caenogastropoda:Naticoidea:Naticidae	Neverita duplicata	0	58	82
Caenogastropoda:Naticoidea:Naticidae	Notocochlis isabelleana	0	113	30
Caenogastropoda:Naticoidea:Naticidae	Polinices hepaticus	0	55	51
Caenogastropoda:Naticoidea:Naticidae	Polinices lacteus	0	120	40
Caenogastropoda:Naticoidea:Naticidae	Polinices leptaleus	538	1170	8.9
Caenogastropoda:Naticoidea:Naticidae	Polinices nubilus	40	347	13
Caenogastropoda:Naticoidea:Naticidae	Polinices uberinus	27	183	20
Caenogastropoda:Naticoidea:Naticidae	Sigatica carolinensis	11	227	11
Caenogastropoda:Naticoidea:Naticidae	Sigatica semisulcata	0	60	15
Caenogastropoda:Naticoidea:Naticidae	Sinuber microstriatum	230	230	22
Caenogastropoda:Naticoidea:Naticidae	Sinuber sculptum	94	855	9.5
Caenogastropoda:Naticoidea:Naticidae	Sinum maculatum	0.3	70	35
Caenogastropoda:Naticoidea:Naticidae	Sinum minus	64	154	13
Caenogastropoda:Naticoidea:Naticidae	Sinum perspectivum	0	70	51
Caenogastropoda:Naticoidea:Naticidae	Stigmaulax cancellatus	0	70	24
Caenogastropoda:Naticoidea:Naticidae	Stigmaulax cayennensis	0	80	35
Caenogastropoda:Naticoidea:Naticidae	Stigmaulax sulcatus	0	44	38
Caenogastropoda:Naticoidea:Naticidae	Tectonatica impervia	5	460	18.1
Caenogastropoda:Naticoidea:Naticidae	Tectonatica micra	0	0	4.4
Caenogastropoda:Naticoidea:Naticidae	Tectonatica pusilla	0	130	8
Caenogastropoda:Pterotracheoidea:Atlantidae	Atlanta brunnea	0	0	1.7
Caenogastropoda:Pterotracheoidea:Atlantidae	Atlanta fragilis	30	250	3
Caenogastropoda:Pterotracheoidea:Atlantidae	Atlanta gaudichaudi	0	0	5
Caenogastropoda:Pterotracheoidea:Atlantidae	Atlanta helicinoidea	0	0	4
Caenogastropoda:Pterotracheoidea:Atlantidae	Atlanta inclinata	0	150	7
Caenogastropoda:Pterotracheoidea:Atlantidae	Atlanta inflata	0	0	3
Caenogastropoda:Pterotracheoidea:Atlantidae	Atlanta lesueurii	0	0	6
Caenogastropoda:Pterotracheoidea:Atlantidae	Atlanta peronii	0	3338	11
Caenogastropoda:Pterotracheoidea:Atlantidae	Atlanta pulchella	0	0	1.25
Caenogastropoda:Pterotracheoidea:Atlantidae	Oxygyrus keraudrenii	0	10	10
Caenogastropoda:Pterotracheoidea:Atlantidae	Protatlanta souleyeti	0	0	2
Caenogastropoda:Pterotracheoidea:Carinariidae	Cardiapoda placenta	0	203	35
Caenogastropoda:Pterotracheoidea:Carinariidae	Carinaria challengeri	0	150	40
Caenogastropoda:Pterotracheoidea:Carinariidae	Carinaria lamarckii	0	675	115
Caenogastropoda:Pterotracheoidea:Pterotracheidae	Firoloida desmarestia	0	100	50
Caenogastropoda:Pterotracheoidea:Pterotracheidae	Pterotrachea coronata	0	250	260
Caenogastropoda:Pterotracheoidea:Pterotracheidae	Pterotrachea hippocampus	0	330	77
Caenogastropoda:Pterotracheoidea:Pterotracheidae	Pterotrachea scutata	200	250	200
Caenogastropoda:Rissooidea:Anabathridae	Amphithalamus albus	1	20	1.1
Caenogastropoda:Rissooidea:Anabathridae	Amphithalamus glabrus	5	5	1.2
Caenogastropoda:Rissooidea:Anabathridae	Amphithalamus niger	1	4	1.05
Caenogastropoda:Rissooidea:Anabathridae	Amphithalamus rauli	1	20	0.84
Caenogastropoda:Rissooidea:Anabathridae	Amphithalamus vallei	0	15	1.25
Caenogastropoda:Rissooidea:Anabathridae	Pisinna bicincta	65	67	1.8
Caenogastropoda:Rissooidea:Assimineidae	Assiminea succinea	0	4	3
Caenogastropoda:Rissooidea:Barleeiidae	Barleeia creutzbergi	4	12	2
Caenogastropoda:Rissooidea:Barleeiidae	Barleeia mexicana	0	20	2.25
Caenogastropoda:Rissooidea:Barleeiidae	Barleeia rubrooperculata	50	140	3.2
Caenogastropoda:Rissooidea:Barleeiidae	Barleeia tincta	0	8	2.8
Caenogastropoda:Rissooidea:Barleeiidae	Caelatura barcellosi	3	60	2.5
Caenogastropoda:Rissooidea:Barleeiidae	Caelatura gerhardtae	1	2	2.9
Caenogastropoda:Rissooidea:Barleeiidae	Caelatura microstoma	713	713	3.1
Caenogastropoda:Rissooidea:Barleeiidae	Caelatura pernambucensis	640	640	2.2
Caenogastropoda:Rissooidea:Barleeiidae	Caelatura rustica	2	805	3.3
Caenogastropoda:Rissooidea:Barleeiidae	Caelatura speculabunda	63	63	2.37
Caenogastropoda:Rissooidea:Barleeiidae	Caelatura spirocordata	0	55	1.93
Caenogastropoda:Rissooidea:Barleeiidae	Caelatura tigrina	52	63	2.38
Caenogastropoda:Rissooidea:Barleeiidae	Ketosia riosi	27	27	2.2
Caenogastropoda:Rissooidea:Barleeiidae	Ketosia thomei	56	80	2.1
Caenogastropoda:Rissooidea:Barleeiidae	Lirobarleeia brami	35	36	2.1
Caenogastropoda:Rissooidea:Barleeiidae	Lirobarleeia chiriquiensis	0	0	2.7
Caenogastropoda:Rissooidea:Barleeiidae	Pseudodiala puncturina	12	70	2
Caenogastropoda:Rissooidea:Caecidae	Caecum abreviatum	1.5	1.5	2
Caenogastropoda:Rissooidea:Caecidae	Caecum achirona	0	0	4
Caenogastropoda:Rissooidea:Caecidae	Caecum antillarum	0	100	3
Caenogastropoda:Rissooidea:Caecidae	Caecum bicinctum	1.5	1.5	1.8
Caenogastropoda:Rissooidea:Caecidae	Caecum bipartitum	1.5	66	2.5
Caenogastropoda:Rissooidea:Caecidae	Caecum brasilicum	2	24	4
Caenogastropoda:Rissooidea:Caecidae	Caecum breve	0	6	1.2
Caenogastropoda:Rissooidea:Caecidae	Caecum carolinianum	7	37	4.75
Caenogastropoda:Rissooidea:Caecidae	Caecum caverna	0.5	6	2.8
Caenogastropoda:Rissooidea:Caecidae	Caecum cinctum	0	2	2.8
Caenogastropoda:Rissooidea:Caecidae	Caecum circumvolutum	1.5	40	3.3
Caenogastropoda:Rissooidea:Caecidae	Caecum clava	0	101	3.6
Caenogastropoda:Rissooidea:Caecidae	Caecum condylum	12	53	3.36
Caenogastropoda:Rissooidea:Caecidae	Caecum cooperi	0	73	6.1
Caenogastropoda:Rissooidea:Caecidae	Caecum crispum	4	12	2.1
Caenogastropoda:Rissooidea:Caecidae	Caecum cycloferum	0	101	6
Caenogastropoda:Rissooidea:Caecidae	Caecum debile	4	12	2.4
Caenogastropoda:Rissooidea:Caecidae	Caecum delicatulum	4	4	3
Caenogastropoda:Rissooidea:Caecidae	Caecum donmoorei	5	5	1.4
Caenogastropoda:Rissooidea:Caecidae	Caecum eliezeri	15	60	2.8
Caenogastropoda:Rissooidea:Caecidae	Caecum floridanum	0	60	5.6
Caenogastropoda:Rissooidea:Caecidae	Caecum gurgulio	0	0	2
Caenogastropoda:Rissooidea:Caecidae	Caecum imbricatum	0	183	4.5
Caenogastropoda:Rissooidea:Caecidae	Caecum insularum	1.5	1.5	3.4
Caenogastropoda:Rissooidea:Caecidae	Caecum johnsoni	0	75	4.5
Caenogastropoda:Rissooidea:Caecidae	Caecum jucundum	0	6	3.2
Caenogastropoda:Rissooidea:Caecidae	Caecum limpidum	24	24	2
Caenogastropoda:Rissooidea:Caecidae	Caecum lineicinctum	0	713	3.25
Caenogastropoda:Rissooidea:Caecidae	Caecum marmoratum	3	30	2.5
Caenogastropoda:Rissooidea:Caecidae	Caecum massambabense	31	77	7
Caenogastropoda:Rissooidea:Caecidae	Caecum multicostatum	2	46	4.2
Caenogastropoda:Rissooidea:Caecidae	Caecum plicatum	2	101	4
Caenogastropoda:Rissooidea:Caecidae	Caecum pulchellum	0.3	101	4.5
Caenogastropoda:Rissooidea:Caecidae	Caecum regulare	0	58	2.5
Caenogastropoda:Rissooidea:Caecidae	Caecum rijgersmai	6	100	2.5
Caenogastropoda:Rissooidea:Caecidae	Caecum ryssotitum	0	101	2.3
Caenogastropoda:Rissooidea:Caecidae	Caecum striatum	2	30	2
Caenogastropoda:Rissooidea:Caecidae	Caecum strigosum	0	40	2.1
Caenogastropoda:Rissooidea:Caecidae	Caecum subornatum	24	30	2.4
Caenogastropoda:Rissooidea:Caecidae	Caecum subvolutum	12	296	3.6
Caenogastropoda:Rissooidea:Caecidae	Caecum tenue	4	12	1.6
Caenogastropoda:Rissooidea:Caecidae	Caecum textile	0	6	2.2
Caenogastropoda:Rissooidea:Caecidae	Caecum tornatum	0.5	6	3.3
Caenogastropoda:Rissooidea:Caecidae	Caecum torquetum	6	52	2.5
Caenogastropoda:Rissooidea:Caecidae	Caecum tortile	115	115	6.12
Caenogastropoda:Rissooidea:Caecidae	Caecum troglodyta	0.5	6	2.8
Caenogastropoda:Rissooidea:Caecidae	Caecum zaagmani	3	50	1.8
Caenogastropoda:Rissooidea:Caecidae	Fartulum magellanicum	40	245	2
Caenogastropoda:Rissooidea:Caecidae	Meioceras cornucopiae	0	37	2.5
Caenogastropoda:Rissooidea:Caecidae	Meioceras cubitatum	0	183	2
Caenogastropoda:Rissooidea:Caecidae	Meioceras nitidum	0	24	3.1
Caenogastropoda:Rissooidea:Elachisinidae	Elachisina floridana	0	101	2.4
Caenogastropoda:Rissooidea:Elachisinidae	Elachisina globuloides	108	340	2.9
Caenogastropoda:Rissooidea:Elachisinidae	Laeviphitus desbruyeresi	850	1685	1.85
Caenogastropoda:Rissooidea:Hydrobiidae	Cincinnatia winkleyi	0	0.8	4.8
Caenogastropoda:Rissooidea:Hydrobiidae	Floridiscrobs dysbatus	0	0	3.4
Caenogastropoda:Rissooidea:Hydrobiidae	Heleobia australis	0	60	7.2
Caenogastropoda:Rissooidea:Hydrobiidae	Heleobia conexa	0	0	6.3
Caenogastropoda:Rissooidea:Hydrobiidae	Heleobops carrikeri	0	0.3	4.52
Caenogastropoda:Rissooidea:Hydrobiidae	Heleobops docimus	0	0	5.1
Caenogastropoda:Rissooidea:Hydrobiidae	Hydrobia truncata	0	3.7	5.8
Caenogastropoda:Rissooidea:Hydrobiidae	Littoridinops monroensis	0	0.3	4.5
Caenogastropoda:Rissooidea:Hydrobiidae	Littoridinops palustris	0	0	4.5
Caenogastropoda:Rissooidea:Hydrobiidae	Littoridinops tenuipes	0	0	6
Caenogastropoda:Rissooidea:Hydrobiidae	Onobops crassus	0	0	2.7
Caenogastropoda:Rissooidea:Hydrobiidae	Onobops jacksoni	0	0.3	2.9
Caenogastropoda:Rissooidea:Hydrobiidae	Probythinella protera	0	2	3.6
Caenogastropoda:Rissooidea:Hydrobiidae	Pyrgophorus parvulus	0	1.8	3.5
Caenogastropoda:Rissooidea:Hydrobiidae	Pyrgophorus platyrachis	0	0	5.3
Caenogastropoda:Rissooidea:Hydrobiidae	Spurwinkia salsa	0	6	7.1
Caenogastropoda:Rissooidea:Hydrobiidae	Texadina barretti	0	2.4	3.7
Caenogastropoda:Rissooidea:Hydrobiidae	Texadina sphinctostoma	0	4	3.7
Caenogastropoda:Rissooidea:Iravadiidae	Ceratia pachia	640	640	2.4
Caenogastropoda:Rissooidea:Pelycidiidae	Pelycidion megalomastomus	0	52	1.6
Caenogastropoda:Rissooidea:Rissoinae	Alvania auberiana	0	101	2.1
Caenogastropoda:Rissooidea:Rissoinae	Alvania bermudensis	4	34	2.6
Caenogastropoda:Rissooidea:Rissoinae	Alvania campta	805	805	3.6
Caenogastropoda:Rissooidea:Rissoinae	Alvania canonica	538	538	2.5
Caenogastropoda:Rissooidea:Rissoinae	Alvania colombiana	45	221	1.3
Caenogastropoda:Rissooidea:Rissoinae	Alvania curacaoensis	45	45	1.3
Caenogastropoda:Rissooidea:Rissoinae	Alvania debruynei	0	0	1.2
Caenogastropoda:Rissooidea:Rissoinae	Alvania dejongi	0	23	1.25
Caenogastropoda:Rissooidea:Rissoinae	Alvania deliciosa	640	640	2
Caenogastropoda:Rissooidea:Rissoinae	Alvania faberi	0	52	1.5
Caenogastropoda:Rissooidea:Rissoinae	Alvania herwigia	1000	1000	1
Caenogastropoda:Rissooidea:Rissoinae	Alvania jeffreysi	264	264	2.3
Caenogastropoda:Rissooidea:Rissoinae	Alvania lampra	538	538	3.6
Caenogastropoda:Rissooidea:Rissoinae	Alvania latior	27	90	2
Caenogastropoda:Rissooidea:Rissoinae	Alvania moerchii	2	238	3.3
Caenogastropoda:Rissooidea:Rissoinae	Alvania moolenbeeki	35	35	0.8
Caenogastropoda:Rissooidea:Rissoinae	Alvania precipitata	55	1225	4
Caenogastropoda:Rissooidea:Rissoinae	Alvania pseudoareolata	18	808	2.4
Caenogastropoda:Rissooidea:Rissoinae	Alvania pseudosyngenes	199	199	3.5
Caenogastropoda:Rissooidea:Rissoinae	Alvania scrobiculata	22	574	3.4
Caenogastropoda:Rissooidea:Rissoinae	Alvania syngenes	260	538	3
Caenogastropoda:Rissooidea:Rissoinae	Alvania turkensis	20	20	1.2
Caenogastropoda:Rissooidea:Rissoinae	Alvania valeriae	38	92	2.4
Caenogastropoda:Rissooidea:Rissoinae	Alvania verrilli	180	190	2.9
Caenogastropoda:Rissooidea:Rissoinae	Alvania wyvillethomsoni	95	300	3.8
Caenogastropoda:Rissooidea:Rissoinae	Benthonella tenella	10	5500	9
Caenogastropoda:Rissooidea:Rissoinae	Benthonellania acuticostata	59	1249	3.7
Caenogastropoda:Rissooidea:Rissoinae	Benthonellania coronata	247	830	1.02
Caenogastropoda:Rissooidea:Rissoinae	Benthonellania donmoorei	91	1347	1.6
Caenogastropoda:Rissooidea:Rissoinae	Benthonellania listera	538	538	2.7
Caenogastropoda:Rissooidea:Rissoinae	Benthonellania multicostata	184	1031	1.05
Caenogastropoda:Rissooidea:Rissoinae	Benthonellania pyrrhias	713	1426	2.9
Caenogastropoda:Rissooidea:Rissoinae	Benthonellania xanthias	58	1750	2.1
Caenogastropoda:Rissooidea:Rissoinae	Boreocingula castanea	2	150	4.8
Caenogastropoda:Rissooidea:Rissoinae	Boreocingula globulus	10	450	3.5
Caenogastropoda:Rissooidea:Rissoinae	Cingula aequa	0	0	2.5
Caenogastropoda:Rissooidea:Rissoinae	Cingula alvearium	713	713	1.3
Caenogastropoda:Rissooidea:Rissoinae	Cingula fernandinae	538	538	1.6
Caenogastropoda:Rissooidea:Rissoinae	Cingula helenae	0	0	2
Caenogastropoda:Rissooidea:Rissoinae	Cingula simulans	0	0	1.6
Caenogastropoda:Rissooidea:Rissoinae	Cingula vaga	0	0	2
Caenogastropoda:Rissooidea:Rissoinae	Frigidoalvania brychia	186	2359	5
Caenogastropoda:Rissooidea:Rissoinae	Frigidoalvania janmayeni	8	931	5.7
Caenogastropoda:Rissooidea:Rissoinae	Frigidoalvania pelagica	13	808	3
Caenogastropoda:Rissooidea:Rissoinae	Manzonia epima	40	46	2
Caenogastropoda:Rissooidea:Rissoinae	Onoba aculeus	0	115	4.2
Caenogastropoda:Rissooidea:Rissoinae	Onoba aedonis	183	274	2.3
Caenogastropoda:Rissooidea:Rissoinae	Onoba algida	36	67	3.13
Caenogastropoda:Rissooidea:Rissoinae	Onoba anderssoni	12	15	1.67
Caenogastropoda:Rissooidea:Rissoinae	Onoba brachia	713	713	1.3
Caenogastropoda:Rissooidea:Rissoinae	Onoba crassicordata	7	150	2.2
Caenogastropoda:Rissooidea:Rissoinae	Onoba cruzi	140	140	2.5
Caenogastropoda:Rissooidea:Rissoinae	Onoba delecta	40	256	2.47
Caenogastropoda:Rissooidea:Rissoinae	Onoba erugata	0	15	1.64
Caenogastropoda:Rissooidea:Rissoinae	Onoba exarata	5	5	3.3
Caenogastropoda:Rissooidea:Rissoinae	Onoba filostria	16	18	2.4
Caenogastropoda:Rissooidea:Rissoinae	Onoba fuegoensis	36	771	3.05
Caenogastropoda:Rissooidea:Rissoinae	Onoba gelida	94	494	2.94
Caenogastropoda:Rissooidea:Rissoinae	Onoba georgiana	0	168	2.7
Caenogastropoda:Rissooidea:Rissoinae	Onoba glaphyra	183	274	1.5
Caenogastropoda:Rissooidea:Rissoinae	Onoba grisea	0	102	2.52
Caenogastropoda:Rissooidea:Rissoinae	Onoba kergueleni	27	480	3.11
Caenogastropoda:Rissooidea:Rissoinae	Onoba lacuniformis	0	0	2.15
Caenogastropoda:Rissooidea:Rissoinae	Onoba leptalea	50	1836	3
Caenogastropoda:Rissooidea:Rissoinae	Onoba lusciniae	183	274	2.3
Caenogastropoda:Rissooidea:Rissoinae	Onoba macra	183	274	2.3
Caenogastropoda:Rissooidea:Rissoinae	Onoba merelinoides	102	141	2.76
Caenogastropoda:Rissooidea:Rissoinae	Onoba mighelsii	4	574	3.3
Caenogastropoda:Rissooidea:Rissoinae	Onoba obliqua	63	686	3.9
Caenogastropoda:Rissooidea:Rissoinae	Onoba paucilirata	102	102	2.7
Caenogastropoda:Rissooidea:Rissoinae	Onoba platia	0	0	1.6
Caenogastropoda:Rissooidea:Rissoinae	Onoba protofimbriata	0	384	2.18
Caenogastropoda:Rissooidea:Rissoinae	Onoba schraderi	15	94	2.57
Caenogastropoda:Rissooidea:Rissoinae	Onoba schythei	0	121	2.68
Caenogastropoda:Rissooidea:Rissoinae	Onoba steineni	20	94	3.5
Caenogastropoda:Rissooidea:Rissoinae	Onoba striola	0	0	2.03
Caenogastropoda:Rissooidea:Rissoinae	Onoba subaedonis	0	121	2.02
Caenogastropoda:Rissooidea:Rissoinae	Onoba subincisa	0	18	2
Caenogastropoda:Rissooidea:Rissoinae	Onoba sulcula	121	771	2.5
Caenogastropoda:Rissooidea:Rissoinae	Onoba torelli	18	183	3.4
Caenogastropoda:Rissooidea:Rissoinae	Onoba transenna	145	145	2.9
Caenogastropoda:Rissooidea:Rissoinae	Onoba turqueti	5	167	3.05
Caenogastropoda:Rissooidea:Rissoinae	Ovirissoa scotiana	16	27	3
Caenogastropoda:Rissooidea:Rissoinae	Powellisetia deserta	16	18	2.6
Caenogastropoda:Rissooidea:Rissoinae	Powellisetia inornata	1	145	1.74
Caenogastropoda:Rissooidea:Rissoinae	Powellisetia microlirata	0	771	1.64
Caenogastropoda:Rissooidea:Rissoinae	Powellisetia philomelae	141	150	1.53
Caenogastropoda:Rissooidea:Rissoinae	Pusillina averni	18	205	2.29
Caenogastropoda:Rissooidea:Rissoinae	Pusillina harpa	293	891	2.8
Caenogastropoda:Rissooidea:Rissoinae	Rissoa atomus	0	0	1
Caenogastropoda:Rissooidea:Rissoinae	Rissoa curta	538	538	1.2
Caenogastropoda:Rissooidea:Rissoinae	Rissoa ordinaria	0	0	1.3
Caenogastropoda:Rissooidea:Rissoinae	Rissoa pompholyx	805	805	2.5
Caenogastropoda:Rissooidea:Rissoinae	Rissoa pupoidea	0	0	1.8
Caenogastropoda:Rissooidea:Rissoinae	Setia tenuisculpta	713	768	1.9
Caenogastropoda:Rissooidea:Rissoinae	Setia triangularis	768	768	1.04
Caenogastropoda:Rissooidea:Rissoinae	Simulamerelina caribaea	0	23	3
Caenogastropoda:Rissooidea:Rissoinae	Simulamerelina didyma	713	713	2.2
Caenogastropoda:Rissooidea:Rissoinae	Simulamerelina novemstriata	0	0	1.5
Caenogastropoda:Rissooidea:Rissoinae	Thaleia nisonis	50	1930	9
Caenogastropoda:Rissooidea:Rissoininae	Folinia bermudezi	0	73	5.2
Caenogastropoda:Rissooidea:Rissoininae	Folinia mottezi	58	58	4
Caenogastropoda:Rissooidea:Rissoininae	Microstelma columbella	289	402	10
Caenogastropoda:Rissooidea:Rissoininae	Microstelma gabbi	1436	1436	9
Caenogastropoda:Rissooidea:Rissoininae	Microstelma vestale	33	107	10.8
Caenogastropoda:Rissooidea:Rissoininae	Rissoina angeli	50	50	6.3
Caenogastropoda:Rissooidea:Rissoininae	Rissoina cancellata	0.5	106	8
Caenogastropoda:Rissooidea:Rissoininae	Rissoina decussata	0	106	9.7
Caenogastropoda:Rissooidea:Rissoininae	Rissoina dyscrita	0	4.5	6
Caenogastropoda:Rissooidea:Rissoininae	Rissoina elegantissima	0	128	3.75
Caenogastropoda:Rissooidea:Rissoininae	Rissoina fenestrata	52	52	4.5
Caenogastropoda:Rissooidea:Rissoininae	Rissoina indiscreta	0	10	5.4
Caenogastropoda:Rissooidea:Rissoininae	Rissoina krebsii	0	45	4.5
Caenogastropoda:Rissooidea:Rissoininae	Rissoina mayori	106	805	4
Caenogastropoda:Rissooidea:Rissoininae	Rissoina multicostata	0	525	5.2
Caenogastropoda:Rissooidea:Rissoininae	Rissoina princeps	0	86	15
Caenogastropoda:Rissooidea:Rissoininae	Rissoina pulchra	0	51	7
Caenogastropoda:Rissooidea:Rissoininae	Rissoina redferni	0	30	8.5
Caenogastropoda:Rissooidea:Rissoininae	Rissoina sagraiana	0	128	5.8
Caenogastropoda:Rissooidea:Rissoininae	Rissoina sigmifer	0	0	11
Caenogastropoda:Rissooidea:Rissoininae	Rissoina striosa	0	1	8
Caenogastropoda:Rissooidea:Rissoininae	Rissoina vanderspoeli	30	30	3.1
Caenogastropoda:Rissooidea:Rissoininae	Schwartziella abacocubensis	0	18	4
Caenogastropoda:Rissooidea:Rissoininae	Schwartziella bouryi	0	10	3
Caenogastropoda:Rissooidea:Rissoininae	Schwartziella bryerea	0	34	5.8
Caenogastropoda:Rissooidea:Rissoininae	Schwartziella catesbyana	0	40	4.6
Caenogastropoda:Rissooidea:Rissoininae	Schwartziella chesnelii	4	57	6
Caenogastropoda:Rissooidea:Rissoininae	Schwartziella fischeri	0	55	3.7
Caenogastropoda:Rissooidea:Rissoininae	Schwartziella floridana	0	48	4.5
Caenogastropoda:Rissooidea:Rissoininae	Schwartziella vanpeli	10	82	3.8
Caenogastropoda:Rissooidea:Rissoininae	Stosicia aberrans	0	93	6
Caenogastropoda:Rissooidea:Rissoininae	Stosicia houbricki	0	35	4.3
Caenogastropoda:Rissooidea:Rissoininae	Zebina browniana	0	51	5.1
Caenogastropoda:Rissooidea:Rissoininae	Zebina laevigata	0	23	5
Caenogastropoda:Rissooidea:Rissoininae	Zebina vitrea	0	0	8
Caenogastropoda:Rissooidea:Rissoininae	Zebina vitrinella	0	23	5.4
Caenogastropoda:Rissooidea:Tornidae	Anticlimax pilsbryi	0	152	3.6
Caenogastropoda:Rissooidea:Tornidae	Anticlimax proboscidea	40	40	1.7
Caenogastropoda:Rissooidea:Tornidae	Aorotrema cistronium	14	115	2.5
Caenogastropoda:Rissooidea:Tornidae	Aorotrema pontogenes	35	37	1.9
Caenogastropoda:Rissooidea:Tornidae	Canimarina crassilabris	0	20	1.6
Caenogastropoda:Rissooidea:Tornidae	Circulus hendersoni	805	805	3.5
Caenogastropoda:Rissooidea:Tornidae	Circulus liratus	7	165	2.1
Caenogastropoda:Rissooidea:Tornidae	Circulus margaritiformis	538	538	4
Caenogastropoda:Rissooidea:Tornidae	Circulus semisculptus	0	0	3.2
Caenogastropoda:Rissooidea:Tornidae	Circulus texanus	0	44	2.1
Caenogastropoda:Rissooidea:Tornidae	Circulus translucens	805	805	2
Caenogastropoda:Rissooidea:Tornidae	Cochliolepis holmesi	2	11	2.4
Caenogastropoda:Rissooidea:Tornidae	Cochliolepis parasitica	0	48	4.2
Caenogastropoda:Rissooidea:Tornidae	Cochliolepis striata	0	46	10
Caenogastropoda:Rissooidea:Tornidae	Cyclostremiscus beauii	0	46	12.5
Caenogastropoda:Rissooidea:Tornidae	Cyclostremiscus caraboboensis	0	0	2
Caenogastropoda:Rissooidea:Tornidae	Cyclostremiscus cubanus	1	137	1.4
Caenogastropoda:Rissooidea:Tornidae	Cyclostremiscus dalli	79	618	4
Caenogastropoda:Rissooidea:Tornidae	Cyclostremiscus jeannae	0	128	2.3
Caenogastropoda:Rissooidea:Tornidae	Cyclostremiscus pentagonus	0	538	3.5
Caenogastropoda:Rissooidea:Tornidae	Cyclostremiscus schrammii	0	0	1.5
Caenogastropoda:Rissooidea:Tornidae	Cyclostremiscus suppressus	0	58	2.4
Caenogastropoda:Rissooidea:Tornidae	Discopsis omalos	6	538	1.7
Caenogastropoda:Rissooidea:Tornidae	Episcynia inornata	0	128	3.4
Caenogastropoda:Rissooidea:Tornidae	Neusas marshalli	860	870	2.06
Caenogastropoda:Rissooidea:Tornidae	Parviturboides interruptus	0	91	1.9
Caenogastropoda:Rissooidea:Tornidae	Pleuromalaxis balesi	0	100	1.8
Caenogastropoda:Rissooidea:Tornidae	Pleuromalaxis pauli	0	0	1
Caenogastropoda:Rissooidea:Tornidae	Solariorbis blakei	0	26	1.5
Caenogastropoda:Rissooidea:Tornidae	Solariorbis infracarinatus	0	66	2
Caenogastropoda:Rissooidea:Tornidae	Solariorbis mooreanus	0	20	2.75
Caenogastropoda:Rissooidea:Tornidae	Solariorbis multistriatus	5	260	4.5
Caenogastropoda:Rissooidea:Tornidae	Solariorbis schumoi	2.2	2.2	2.2
Caenogastropoda:Rissooidea:Tornidae	Solariorbis semipunctus	0	23	0.93
Caenogastropoda:Rissooidea:Tornidae	Solariorbis shimeri	0	166	1.2
Caenogastropoda:Rissooidea:Tornidae	Solariorbis terminalis	18	35	2.4
Caenogastropoda:Rissooidea:Tornidae	Solariorbis truncatus	0	0	2.4
Caenogastropoda:Rissooidea:Tornidae	Teinostoma altum	0	139	2.2
Caenogastropoda:Rissooidea:Tornidae	Teinostoma avunculus	11	18	2.3
Caenogastropoda:Rissooidea:Tornidae	Teinostoma biscaynense	0	500	2.2
Caenogastropoda:Rissooidea:Tornidae	Teinostoma carinicallus	0	46	2.7
Caenogastropoda:Rissooidea:Tornidae	Teinostoma ciskae	12	12	2.6
Caenogastropoda:Rissooidea:Tornidae	Teinostoma clavium	0	18	2.3
Caenogastropoda:Rissooidea:Tornidae	Teinostoma cocolitoris	18	122	3
Caenogastropoda:Rissooidea:Tornidae	Teinostoma floridense	538	538	3
Caenogastropoda:Rissooidea:Tornidae	Teinostoma goniogyrus	11	101	2
Caenogastropoda:Rissooidea:Tornidae	Teinostoma incertum	11	55	2
Caenogastropoda:Rissooidea:Tornidae	Teinostoma lerema	0	48	1.4
Caenogastropoda:Rissooidea:Tornidae	Teinostoma lituspalmarum	91	91	1.7
Caenogastropoda:Rissooidea:Tornidae	Teinostoma megastoma	0	123	2.5
Caenogastropoda:Rissooidea:Tornidae	Teinostoma minusculum	26	26	1.5
Caenogastropoda:Rissooidea:Tornidae	Teinostoma parvicallum	0	91	2
Caenogastropoda:Rissooidea:Tornidae	Teinostoma reclusum	22	1170	2.1
Caenogastropoda:Rissooidea:Tornidae	Teinostoma solidum	55	805	2.8
Caenogastropoda:Rissooidea:Tornidae	Teinostoma tectispira	0	1	1.7
Caenogastropoda:Rissooidea:Tornidae	Teinostoma umbilicatum	18	305	2.5
Caenogastropoda:Rissooidea:Tornidae	Vitrinella anneliesae	10	30	1.7
Caenogastropoda:Rissooidea:Tornidae	Vitrinella calliglypta	55	55	1
Caenogastropoda:Rissooidea:Tornidae	Vitrinella carinata	29	29	1.5
Caenogastropoda:Rissooidea:Tornidae	Vitrinella carinifex	805	805	3.7
Caenogastropoda:Rissooidea:Tornidae	Vitrinella cerion	805	805	1.8
Caenogastropoda:Rissooidea:Tornidae	Vitrinella cupidinensis	0	0	2.2
Caenogastropoda:Rissooidea:Tornidae	Vitrinella elegans	0	0	3.4
Caenogastropoda:Rissooidea:Tornidae	Vitrinella filifera	0	1	1.3
Caenogastropoda:Rissooidea:Tornidae	Vitrinella floridana	0	46	2.1
Caenogastropoda:Rissooidea:Tornidae	Vitrinella georgiana	805	805	2
Caenogastropoda:Rissooidea:Tornidae	Vitrinella helicoidea	0	42	3
Caenogastropoda:Rissooidea:Tornidae	Vitrinella hemphilli	0.6	73	2.5
Caenogastropoda:Rissooidea:Tornidae	Vitrinella massarita	538	538	1.7
Caenogastropoda:Rissooidea:Tornidae	Vitrinella pusilla	27	27	1.6
Caenogastropoda:Rissooidea:Tornidae	Vitrinella rhyssa	538	538	2.1
Caenogastropoda:Rissooidea:Tornidae	Vitrinella tryoni	29	29	2
Caenogastropoda:Rissooidea:Tornidae	Vitrinorbis elegans	0	0	1.7
Caenogastropoda:Rissooidea:Truncatellidae	Truncatella barbadensis	-30	-5	6.3
Caenogastropoda:Rissooidea:Truncatellidae	Truncatella caribaeensis	0	1.5	9
Caenogastropoda:Rissooidea:Truncatellidae	Truncatella clathrus	0	0	8
Caenogastropoda:Rissooidea:Truncatellidae	Truncatella pulchella	0	0	6.5
Caenogastropoda:Rissooidea:Truncatellidae	Truncatella scalaris	0	0	6.4
Caenogastropoda:Stromboidea:Aporrhaidae	Aporrhais occidentalis	3.5	1829	70
Caenogastropoda:Stromboidea:Aporrhaidae	Aporrhais serresiana	749	749	50
Caenogastropoda:Stromboidea:Strombidae	Aliger costatus	2	55	231
Caenogastropoda:Stromboidea:Strombidae	Aliger gallus	0.3	82	197
Caenogastropoda:Stromboidea:Strombidae	Eustrombus gigas	0.3	25	352
Caenogastropoda:Stromboidea:Strombidae	Eustrombus goliath	0	50	380
Caenogastropoda:Stromboidea:Strombidae	Lentigo lata	2	50	140
Caenogastropoda:Stromboidea:Strombidae	Lobatus magolecciai	18	27	93
Caenogastropoda:Stromboidea:Strombidae	Lobatus raninus	0.3	55	121
Caenogastropoda:Stromboidea:Strombidae	Strombus alatus	0	183	112
Caenogastropoda:Stromboidea:Strombidae	Strombus pugilis	0	55	110
Caenogastropoda:Stromboidea:Struthiolariidae	Perissodonta georgiana	38	252	39
Caenogastropoda:Tonnoidea:Bursidae	Bufonaria bufo	0	100	60
Caenogastropoda:Tonnoidea:Bursidae	Bursa corrugata	2	137	75
Caenogastropoda:Tonnoidea:Bursidae	Bursa granularis	0	256	65
Caenogastropoda:Tonnoidea:Bursidae	Bursa grayana	0	93	55
Caenogastropoda:Tonnoidea:Bursidae	Bursa natalensis	40	780	84.7
Caenogastropoda:Tonnoidea:Bursidae	Bursa ranelloides tenuisculpta	30	250	75
Caenogastropoda:Tonnoidea:Bursidae	Bursa rhodostoma thomae	0	250	35
Caenogastropoda:Tonnoidea:Cassinae	Cassis flammea	1	12	154
Caenogastropoda:Tonnoidea:Cassinae	Cassis madagascariensis	3	183	409
Caenogastropoda:Tonnoidea:Cassinae	Cassis tuberosa	0	27	301
Caenogastropoda:Tonnoidea:Cassinae	Cypraecassis testiculus	0	60	85
Caenogastropoda:Tonnoidea:Cassinae	Sconsia alexarthuri	170	311	47
Caenogastropoda:Tonnoidea:Cassinae	Sconsia grayi	5	640	71
Caenogastropoda:Tonnoidea:Cassinae	Sconsia nephele	18	18	48
Caenogastropoda:Tonnoidea:Ficidae	Ficus communis	0	176	145
Caenogastropoda:Tonnoidea:Ficidae	Ficus lindae	11	46	114
Caenogastropoda:Tonnoidea:Ficidae	Ficus pellucida	73	823	70
Caenogastropoda:Tonnoidea:Ficidae	Ficus villai	0	20	94
Caenogastropoda:Tonnoidea:Oocorythinae	Dalium solidum	619	1784	65
Caenogastropoda:Tonnoidea:Oocorythinae	Eucorys barbouri	238	1829	65
Caenogastropoda:Tonnoidea:Oocorythinae	Eucorys bartschi	128	1061	135
Caenogastropoda:Tonnoidea:Oocorythinae	Oocorys clericus	346	1554	92
Caenogastropoda:Tonnoidea:Oocorythinae	Oocorys sulcata	161	5073	55
Caenogastropoda:Tonnoidea:Oocorythinae	Oocorys verrillii	134	2926	47
Caenogastropoda:Tonnoidea:Personidae	Distorsio clathrata	0	300	79
Caenogastropoda:Tonnoidea:Personidae	Distorsio constricta mcgintyi	25	274	65
Caenogastropoda:Tonnoidea:Personidae	Distorsio perdistorta	72	282	82
Caenogastropoda:Tonnoidea:Phaliinae	Casmaria atlantica	7	30	45
Caenogastropoda:Tonnoidea:Phaliinae	Echinophoria coronadoi	33	275	120.8
Caenogastropoda:Tonnoidea:Phaliinae	Semicassis cicatricosa	0	6	60
Caenogastropoda:Tonnoidea:Phaliinae	Semicassis granulata	0	97	121
Caenogastropoda:Tonnoidea:Phaliinae	Semicassis labiata iheringi	25	84	76
Caenogastropoda:Tonnoidea:Ranellidae	Argobuccinum proditor tristanense	0	280	80
Caenogastropoda:Tonnoidea:Ranellidae	Cabestana felipponei	30	140	53
Caenogastropoda:Tonnoidea:Ranellidae	Charonia lampas	8	50	390
Caenogastropoda:Tonnoidea:Ranellidae	Charonia variegata	0.3	110	374
Caenogastropoda:Tonnoidea:Ranellidae	Cymatium aquatile	0	18	95
Caenogastropoda:Tonnoidea:Ranellidae	Cymatium cingulatum	0	382	75
Caenogastropoda:Tonnoidea:Ranellidae	Cymatium comptum	2	214	34
Caenogastropoda:Tonnoidea:Ranellidae	Cymatium cynocephalum	0	137	84
Caenogastropoda:Tonnoidea:Ranellidae	Cymatium femorale	0.6	150	212
Caenogastropoda:Tonnoidea:Ranellidae	Cymatium gallinago	0	0	62
Caenogastropoda:Tonnoidea:Ranellidae	Cymatium krebsii	2	146	92
Caenogastropoda:Tonnoidea:Ranellidae	Cymatium labiosum	0.2	91	30
Caenogastropoda:Tonnoidea:Ranellidae	Cymatium mohorteri	137	183	76
Caenogastropoda:Tonnoidea:Ranellidae	Cymatium mundum	149	185	38
Caenogastropoda:Tonnoidea:Ranellidae	Cymatium muricinum	0	27	75
Caenogastropoda:Tonnoidea:Ranellidae	Cymatium nicobaricum	0	36	90
Caenogastropoda:Tonnoidea:Ranellidae	Cymatium nigrolabrum	283	4707	2.85
Caenogastropoda:Tonnoidea:Ranellidae	Cymatium occidentale	0	128	40.2
Caenogastropoda:Tonnoidea:Ranellidae	Cymatium parthenopeum	0	75	180
Caenogastropoda:Tonnoidea:Ranellidae	Cymatium pfeifferianum	0	46	46
Caenogastropoda:Tonnoidea:Ranellidae	Cymatium pharcida	46	220	45
Caenogastropoda:Tonnoidea:Ranellidae	Cymatium raderi	0	46	240
Caenogastropoda:Tonnoidea:Ranellidae	Cymatium rehderi	30	366	92
Caenogastropoda:Tonnoidea:Ranellidae	Cymatium succinctum	20	20	45
Caenogastropoda:Tonnoidea:Ranellidae	Cymatium trigonum	15	15	40
Caenogastropoda:Tonnoidea:Ranellidae	Cymatium vespaceum	4.5	4.5	41
Caenogastropoda:Tonnoidea:Ranellidae	Fusitriton brasiliensis	1200	1200	123
Caenogastropoda:Tonnoidea:Ranellidae	Fusitriton cancellatus	15	251	115
Caenogastropoda:Tonnoidea:Ranellidae	Ranella gemmifera	0	70	126
Caenogastropoda:Tonnoidea:Ranellidae	Ranella olearius	100	280	220
Caenogastropoda:Tonnoidea:Ranellidae	Sassia lewisi	80	140	27.9
Caenogastropoda:Tonnoidea:Ranellidae	Sassia philomelae	183	274	29
Caenogastropoda:Tonnoidea:Tonnidae	Eudolium bairdii	17	823	76
Caenogastropoda:Tonnoidea:Tonnidae	Eudolium crosseanum	17	914	81
Caenogastropoda:Tonnoidea:Tonnidae	Malea noronhensis	0	0	70
Caenogastropoda:Tonnoidea:Tonnidae	Tonna galea	0	2359	190
Caenogastropoda:Tonnoidea:Tonnidae	Tonna pennata	0	13	158
Caenogastropoda:Triphoroidea:Cerithiopsidae	Cerithiella amblytera	960	1234	6.3
Caenogastropoda:Triphoroidea:Cerithiopsidae	Cerithiella astrolabiensis	95	298	11.5
Caenogastropoda:Triphoroidea:Cerithiopsidae	Cerithiella axicostulata	600	600	4.7
Caenogastropoda:Triphoroidea:Cerithiopsidae	Cerithiella enodis	1234	1234	4.8
Caenogastropoda:Triphoroidea:Cerithiopsidae	Cerithiella macroura	102	102	3.55
Caenogastropoda:Triphoroidea:Cerithiopsidae	Cerithiella martensii	419	2160	11.3
Caenogastropoda:Triphoroidea:Cerithiopsidae	Cerithiella metula	201	2915	11
Caenogastropoda:Triphoroidea:Cerithiopsidae	Cerithiella producta	538	538	8.5
Caenogastropoda:Triphoroidea:Cerithiopsidae	Cerithiella seymouriana	94	213	8.2
Caenogastropoda:Triphoroidea:Cerithiopsidae	Cerithiopsilla bisculpta	94	252	4.5
Caenogastropoda:Triphoroidea:Cerithiopsidae	Cerithiopsilla burdwoodiana	63	102	4
Caenogastropoda:Triphoroidea:Cerithiopsidae	Cerithiopsilla georgiana	1	1	5
Caenogastropoda:Triphoroidea:Cerithiopsidae	Cerithiopsis academicorum	1	40	4
Caenogastropoda:Triphoroidea:Cerithiopsidae	Cerithiopsis acontium	183	183	8
Caenogastropoda:Triphoroidea:Cerithiopsidae	Cerithiopsis aimen	23	42	3.2
Caenogastropoda:Triphoroidea:Cerithiopsidae	Cerithiopsis albovittata	11	11	4
Caenogastropoda:Triphoroidea:Cerithiopsidae	Cerithiopsis althea	538	538	8.5
Caenogastropoda:Triphoroidea:Cerithiopsidae	Cerithiopsis apicina	805	805	5.5
Caenogastropoda:Triphoroidea:Cerithiopsidae	Cerithiopsis ara	24	55	3.2
Caenogastropoda:Triphoroidea:Cerithiopsidae	Cerithiopsis aralia	15	101	3.3
Caenogastropoda:Triphoroidea:Cerithiopsidae	Cerithiopsis argentea	805	805	5.5
Caenogastropoda:Triphoroidea:Cerithiopsidae	Cerithiopsis cruzana	55	101	5
Caenogastropoda:Triphoroidea:Cerithiopsidae	Cerithiopsis decora	805	805	7
Caenogastropoda:Triphoroidea:Cerithiopsidae	Cerithiopsis docata	805	805	6
Caenogastropoda:Triphoroidea:Cerithiopsidae	Cerithiopsis dominguezi	2	56	2.3
Caenogastropoda:Triphoroidea:Cerithiopsidae	Cerithiopsis elima	805	805	7
Caenogastropoda:Triphoroidea:Cerithiopsidae	Cerithiopsis eliza	805	805	3.6
Caenogastropoda:Triphoroidea:Cerithiopsidae	Cerithiopsis elsa	805	805	4.7
Caenogastropoda:Triphoroidea:Cerithiopsidae	Cerithiopsis flava	11	101	3.8
Caenogastropoda:Triphoroidea:Cerithiopsidae	Cerithiopsis fuscoflava	5	5	1.7
Caenogastropoda:Triphoroidea:Cerithiopsidae	Cerithiopsis fusiformis	0	165	3.3
Caenogastropoda:Triphoroidea:Cerithiopsidae	Cerithiopsis gemmulosa	0	91	5.3
Caenogastropoda:Triphoroidea:Cerithiopsidae	Cerithiopsis georgiana	805	805	7
Caenogastropoda:Triphoroidea:Cerithiopsidae	Cerithiopsis greenii	0	75	4.6
Caenogastropoda:Triphoroidea:Cerithiopsidae	Cerithiopsis guitarti	20	20	2.5
Caenogastropoda:Triphoroidea:Cerithiopsidae	Cerithiopsis honora	805	805	7.5
Caenogastropoda:Triphoroidea:Cerithiopsidae	Cerithiopsis io	5.4	6	2.3
Caenogastropoda:Triphoroidea:Cerithiopsidae	Cerithiopsis iota	7	115	5
Caenogastropoda:Triphoroidea:Cerithiopsidae	Cerithiopsis lata	0	44	3.3
Caenogastropoda:Triphoroidea:Cerithiopsidae	Cerithiopsis leipha	538	805	10
Caenogastropoda:Triphoroidea:Cerithiopsidae	Cerithiopsis magellanica	112	112	8.5
Caenogastropoda:Triphoroidea:Cerithiopsidae	Cerithiopsis matara	183	183	9.8
Caenogastropoda:Triphoroidea:Cerithiopsidae	Cerithiopsis merida	538	538	3.6
Caenogastropoda:Triphoroidea:Cerithiopsidae	Cerithiopsis petala	805	805	5
Caenogastropoda:Triphoroidea:Cerithiopsidae	Cerithiopsis portoi	5	56	1.7
Caenogastropoda:Triphoroidea:Cerithiopsidae	Cerithiopsis prieguei	2	71	2.5
Caenogastropoda:Triphoroidea:Cerithiopsidae	Cerithiopsis pseudomovilla	0	20	4.7
Caenogastropoda:Triphoroidea:Cerithiopsidae	Cerithiopsis serina	538	805	4.5
Caenogastropoda:Triphoroidea:Cerithiopsidae	Cerithiopsis sigsbeana	53	419	13.3
Caenogastropoda:Triphoroidea:Cerithiopsidae	Cerithiopsis vanhyningi	15	15	3
Caenogastropoda:Triphoroidea:Cerithiopsidae	Cerithiopsis vicola	6	6	2.9
Caenogastropoda:Triphoroidea:Cerithiopsidae	Cerithiopsis vinca	0	4	5.4
Caenogastropoda:Triphoroidea:Cerithiopsidae	Cerithiopsis vitrea	538	805	6.5
Caenogastropoda:Triphoroidea:Cerithiopsidae	Cerithiopsis warmkae	58	58	5
Caenogastropoda:Triphoroidea:Cerithiopsidae	Ektonos turbonilloides	2949	2949	25
Caenogastropoda:Triphoroidea:Cerithiopsidae	Eumetula arctica	60	1010	11
Caenogastropoda:Triphoroidea:Cerithiopsidae	Eumetula dilecta	94	600	5
Caenogastropoda:Triphoroidea:Cerithiopsidae	Eumetula michaelseni	0	96	4.4
Caenogastropoda:Triphoroidea:Cerithiopsidae	Eumetula pulla	0	274	19
Caenogastropoda:Triphoroidea:Cerithiopsidae	Eumetula strebeli	481	481	6
Caenogastropoda:Triphoroidea:Cerithiopsidae	Horologica cubensis	10	30	3.5
Caenogastropoda:Triphoroidea:Cerithiopsidae	Horologica pupa	0	101	4.3
Caenogastropoda:Triphoroidea:Cerithiopsidae	Horologica rauli	10	60	5
Caenogastropoda:Triphoroidea:Cerithiopsidae	Joculator brucei	66	66	2.75
Caenogastropoda:Triphoroidea:Cerithiopsidae	Laeocochlis sinistrata	475	1420	22
Caenogastropoda:Triphoroidea:Cerithiopsidae	Onchodia benthica	805	805	6
Caenogastropoda:Triphoroidea:Cerithiopsidae	Retilaskeya bicolor	0	65	20
Caenogastropoda:Triphoroidea:Cerithiopsidae	Retilaskeya emersonii	0	70	11.4
Caenogastropoda:Triphoroidea:Cerithiopsidae	Seila adamsii	0	80	13
Caenogastropoda:Triphoroidea:Cerithiopsidae	Seila subalbida	538	538	9
Caenogastropoda:Triphoroidea:Cerithiopsidae	Triforis barbadensis	90	100	5.5
Caenogastropoda:Triphoroidea:Triphoridae	Aclophora sagei	20	56	8.6
Caenogastropoda:Triphoroidea:Triphoridae	Cheirodonta apexcrassum	7	10	2.78
Caenogastropoda:Triphoroidea:Triphoridae	Cheirodonta decollata	2	10	4
Caenogastropoda:Triphoroidea:Triphoridae	Cheirodonta miskitorum	8	8	3.4
Caenogastropoda:Triphoroidea:Triphoridae	Cheirodonta verbernei	0	90	3.2
Caenogastropoda:Triphoroidea:Triphoridae	Cosmotriphora arnoldoi	20	55	6
Caenogastropoda:Triphoroidea:Triphoridae	Cosmotriphora dupliniana	27	27	5.7
Caenogastropoda:Triphoroidea:Triphoridae	Cosmotriphora melanura	0.6	91	8.5
Caenogastropoda:Triphoroidea:Triphoridae	Cosmotriphora ornata	0	90	10
Caenogastropoda:Triphoroidea:Triphoridae	Eutriphora bermudensis	4	56	6.1
Caenogastropoda:Triphoroidea:Triphoridae	Inella bigemma	538	1170	15.2
Caenogastropoda:Triphoroidea:Triphoridae	Inella colon	180	1832	12.7
Caenogastropoda:Triphoroidea:Triphoridae	Inella compsa	70	805	12
Caenogastropoda:Triphoroidea:Triphoridae	Inella dinea	805	805	10
Caenogastropoda:Triphoroidea:Triphoridae	Inella enopla	538	823	11.5
Caenogastropoda:Triphoroidea:Triphoridae	Inella gaesona	805	805	12
Caenogastropoda:Triphoroidea:Triphoridae	Inella inflata	538	1170	11
Caenogastropoda:Triphoroidea:Triphoridae	Inella intermedia	1171	1472	11
Caenogastropoda:Triphoroidea:Triphoridae	Inella longissima	320	1040	27.9
Caenogastropoda:Triphoroidea:Triphoridae	Inella meteora	538	538	9
Caenogastropoda:Triphoroidea:Triphoridae	Inella pompona	150	805	23.5
Caenogastropoda:Triphoroidea:Triphoridae	Inella sarissa	134	134	15.5
Caenogastropoda:Triphoroidea:Triphoridae	Inella sentoma	538	538	28
Caenogastropoda:Triphoroidea:Triphoridae	Inella torticula	1170	1170	25
Caenogastropoda:Triphoroidea:Triphoridae	Inella triserialis	229	1472	8.3
Caenogastropoda:Triphoroidea:Triphoridae	Iniforis carmelae	5	45	5.9
Caenogastropoda:Triphoroidea:Triphoridae	Iniforis casta	5	20	8
Caenogastropoda:Triphoroidea:Triphoridae	Iniforis immaculata	4	45	4.9
Caenogastropoda:Triphoroidea:Triphoridae	Iniforis pseudothomae	5	45	9.5
Caenogastropoda:Triphoroidea:Triphoridae	Iniforis turristhomae	0	101	9
Caenogastropoda:Triphoroidea:Triphoridae	Isotriphora peetersae	8	50	4.7
Caenogastropoda:Triphoroidea:Triphoridae	Isotriphora taenialba	10	50	5.5
Caenogastropoda:Triphoroidea:Triphoridae	Latitriphora albida	0	29	15
Caenogastropoda:Triphoroidea:Triphoridae	Marshallora modesta	1	20	5.7
Caenogastropoda:Triphoroidea:Triphoridae	Marshallora nicaraguensis	6	6	3.2
Caenogastropoda:Triphoroidea:Triphoridae	Marshallora nichupte	1	2	5
Caenogastropoda:Triphoroidea:Triphoridae	Marshallora nigrocincta	0	70	8
Caenogastropoda:Triphoroidea:Triphoridae	Mesophora novem	20	56	7.2
Caenogastropoda:Triphoroidea:Triphoridae	Metaxia abrupta	22	183	6.3
Caenogastropoda:Triphoroidea:Triphoridae	Metaxia espinosai	5	50	3.7
Caenogastropoda:Triphoroidea:Triphoridae	Metaxia excelsa	6	101	6.2
Caenogastropoda:Triphoroidea:Triphoridae	Metaxia metaxa	4	366	8
Caenogastropoda:Triphoroidea:Triphoridae	Metaxia rugulosa	0	128	6.1
Caenogastropoda:Triphoroidea:Triphoridae	Metaxia taeniolata	15	95	4
Caenogastropoda:Triphoroidea:Triphoridae	Monophorus ateralbus	0	15	6
Caenogastropoda:Triphoroidea:Triphoridae	Monophorus olivaceus	3	91	10
Caenogastropoda:Triphoroidea:Triphoridae	Nototriphora decorata	0	104	12
Caenogastropoda:Triphoroidea:Triphoridae	Sagenotriphora osclausum	2	183	5
Caenogastropoda:Triphoroidea:Triphoridae	Similiphora intermedia	0	102	7.8
Caenogastropoda:Triphoroidea:Triphoridae	Triphora abrupta	1170	1170	7.9
Caenogastropoda:Triphoroidea:Triphoridae	Triphora atlantica	20	183	9
Caenogastropoda:Triphoroidea:Triphoridae	Triphora calva	0	24	9
Caenogastropoda:Triphoroidea:Triphoridae	Triphora caracca	805	805	8
Caenogastropoda:Triphoroidea:Triphoridae	Triphora cylindrellus	1170	1170	6.5
Caenogastropoda:Triphoroidea:Triphoridae	Triphora ellyae	4	56	3.7
Caenogastropoda:Triphoroidea:Triphoridae	Triphora elvirae	20	20	6
Caenogastropoda:Triphoroidea:Triphoridae	Triphora georgiana	805	805	7.5
Caenogastropoda:Triphoroidea:Triphoridae	Triphora hebes	230	230	6.1
Caenogastropoda:Triphoroidea:Triphoridae	Triphora hemphilli	13	101	5.7
Caenogastropoda:Triphoroidea:Triphoridae	Triphora hircus	1170	1170	12.5
Caenogastropoda:Triphoroidea:Triphoridae	Triphora indigena	805	805	7
Caenogastropoda:Triphoroidea:Triphoridae	Triphora lilacina	11	11	9
Caenogastropoda:Triphoroidea:Triphoridae	Triphora martii	20	40	4.5
Caenogastropoda:Triphoroidea:Triphoridae	Triphora rushii	366	366	5
Caenogastropoda:Uncertain:Abyssochrysidae	Abyssochrysos brasilianus	620	1540	23.6
Caenogastropoda:Uncertain:Provannidae	Provanna admetoides	630	630	7.9
Caenogastropoda:Uncertain:Provannidae	Provanna sculpta	576	576	7.1
Caenogastropoda:Vanikoroidea:Haloceratidae	Haloceras carinatum	805	805	3.2
Caenogastropoda:Vanikoroidea:Haloceratidae	Haloceras cingulatum	1657	2683	13.2
Caenogastropoda:Vanikoroidea:Haloceratidae	Haloceras trichotropoides	137	183	3.6
Caenogastropoda:Vanikoroidea:Hipponicidae	Cheilea equestris	0	780	38
Caenogastropoda:Vanikoroidea:Hipponicidae	Hipponix antiquatus	0	525	20
Caenogastropoda:Vanikoroidea:Hipponicidae	Hipponix benthophila	91	682	8
Caenogastropoda:Vanikoroidea:Hipponicidae	Hipponix climax	240	260	11
Caenogastropoda:Vanikoroidea:Hipponicidae	Hipponix costellatus	0	60	16
Caenogastropoda:Vanikoroidea:Hipponicidae	Hipponix floridanus	0	0	9.4
Caenogastropoda:Vanikoroidea:Hipponicidae	Hipponix incurvus	0	538	17
Caenogastropoda:Vanikoroidea:Hipponicidae	Hipponix subrufus	0	780	13
Caenogastropoda:Vanikoroidea:Vanikoridae	Larsenia scalaroides	156	900	1.9
Caenogastropoda:Vanikoroidea:Vanikoridae	Macromphalina apexplanum	10	25	1.5
Caenogastropoda:Vanikoroidea:Vanikoridae	Macromphalina argentina	65	65	3
Caenogastropoda:Vanikoroidea:Vanikoridae	Macromphalina canarreos	20	20	1.82
Caenogastropoda:Vanikoroidea:Vanikoridae	Macromphalina floridana	1	34.5	3.1
Caenogastropoda:Vanikoroidea:Vanikoridae	Macromphalina garcesi	20	56	2.5
Caenogastropoda:Vanikoroidea:Vanikoridae	Macromphalina jibacoa	4	4	1.82
Caenogastropoda:Vanikoroidea:Vanikoridae	Macromphalina palmalitoris	11	161	2.9
Caenogastropoda:Vanikoroidea:Vanikoridae	Macromphalina paradoxa	20	56	2.3
Caenogastropoda:Vanikoroidea:Vanikoridae	Macromphalina pierrot	20	20	3.2
Caenogastropoda:Vanikoroidea:Vanikoridae	Macromphalina redferni	10	30	5.5
Caenogastropoda:Vanikoroidea:Vanikoridae	Macromphalina robertsoni	15	56	2.3
Caenogastropoda:Vanikoroidea:Vanikoridae	Macromphalina susoi	37	37	3.2
Caenogastropoda:Vanikoroidea:Vanikoridae	Megalomphalus caro	538	538	1.2
Caenogastropoda:Vanikoroidea:Vanikoridae	Megalomphalus disciformis	27	95	4
Caenogastropoda:Vanikoroidea:Vanikoridae	Megalomphalus oxychone	0	60	4
Caenogastropoda:Vanikoroidea:Vanikoridae	Megalomphalus pilsbryi	0	60	6.3
Caenogastropoda:Vanikoroidea:Vanikoridae	Megalomphalus troudei	0	52	2.8
Caenogastropoda:Vanikoroidea:Vanikoridae	Talassia sandersoni	260	260	4
Caenogastropoda:Velutinoidea:Eratoinae	Hespererato maugeriae	1.5	120	6
Caenogastropoda:Velutinoidea:Eratoinae	Notoficula signyensis	40	80	11
Caenogastropoda:Velutinoidea:Lamellariinae	Coriocella fella	0	0	12
Caenogastropoda:Velutinoidea:Lamellariinae	Lamellaria ampla	40	484	15.5
Caenogastropoda:Velutinoidea:Lamellariinae	Lamellaria branca	58	134	9.7
Caenogastropoda:Velutinoidea:Lamellariinae	Lamellaria elata	40	81	19
Caenogastropoda:Velutinoidea:Lamellariinae	Lamellaria fernandinae	538	538	3.2
Caenogastropoda:Velutinoidea:Lamellariinae	Lamellaria koto	0	0	18
Caenogastropoda:Velutinoidea:Lamellariinae	Lamellaria leucosphaera	1	11	16
Caenogastropoda:Velutinoidea:Lamellariinae	Lamellaria mopsicolor	0	2	13
Caenogastropoda:Velutinoidea:Lamellariinae	Lamellaria patagonica	0	186	25
Caenogastropoda:Velutinoidea:Lamellariinae	Lamellaria perspicua	0	326	40
Caenogastropoda:Velutinoidea:Triviinae	Cleotrivia antillarum	9	525	6
Caenogastropoda:Velutinoidea:Triviinae	Cleotrivia candidula	3	780	7.9
Caenogastropoda:Velutinoidea:Triviinae	Cleotrivia leucosphaera	0	0	6
Caenogastropoda:Velutinoidea:Triviinae	Cleotrivia pygmaea	55	549	4
Caenogastropoda:Velutinoidea:Triviinae	Dolichupis virgo	33	33	7.3
Caenogastropoda:Velutinoidea:Triviinae	Niveria brasilica	33	33	5.9
Caenogastropoda:Velutinoidea:Triviinae	Niveria nix	5	116	11.5
Caenogastropoda:Velutinoidea:Triviinae	Niveria quadripunctata	0	51	10
Caenogastropoda:Velutinoidea:Triviinae	Niveria suffusa	0	525	12
Caenogastropoda:Velutinoidea:Triviinae	Pusula bermontiana	24	24	16
Caenogastropoda:Velutinoidea:Triviinae	Pusula hybrida	0	0	8.2
Caenogastropoda:Velutinoidea:Triviinae	Pusula labiosa	100	100	13.3
Caenogastropoda:Velutinoidea:Triviinae	Pusula lindajoyceae	60	60	17
Caenogastropoda:Velutinoidea:Triviinae	Pusula macaeica	150	150	12.5
Caenogastropoda:Velutinoidea:Triviinae	Pusula maltbiana	2	91	13
Caenogastropoda:Velutinoidea:Triviinae	Pusula pacei	3	4.5	12
Caenogastropoda:Velutinoidea:Triviinae	Pusula pediculus	0	129	22
Caenogastropoda:Velutinoidea:Velutininae	Calyptoconcha pellucida	80	4707	12.8
Caenogastropoda:Velutinoidea:Velutininae	Limneria undata	0	1127	27
Caenogastropoda:Velutinoidea:Velutininae	Marsenina glabra	17	250	23
Caenogastropoda:Velutinoidea:Velutininae	Marseniopsis antarctica	403	403	20
Caenogastropoda:Velutinoidea:Velutininae	Marseniopsis conica	150	588	15
Caenogastropoda:Velutinoidea:Velutininae	Marseniopsis pacifica	130	244	18
Caenogastropoda:Velutinoidea:Velutininae	Onchidiopsis corys	137	137	20
Caenogastropoda:Velutinoidea:Velutininae	Onchidiopsis glacialis	4	300	18
Caenogastropoda:Velutinoidea:Velutininae	Onchidiopsis groenlandica	27	137	95
Caenogastropoda:Velutinoidea:Velutininae	Onchidiopsis kingmaruensis	55	55	24
Caenogastropoda:Velutinoidea:Velutininae	Piliscus commodus	40	325	28
Caenogastropoda:Velutinoidea:Velutininae	Velutina plicatilis	10	329	27
Caenogastropoda:Velutinoidea:Velutininae	Velutina velutina	0	183	27.5
Caenogastropoda:Xenophoroidea:Xenophoridae	Xenophora caribaea	20	640	116
Caenogastropoda:Xenophoroidea:Xenophoridae	Xenophora conchyliophora	0	635	72
Caenogastropoda:Xenophoroidea:Xenophoridae	Xenophora longleyi	139	823	150
Cocculiniformia:Cocculinoidea:Bathysciadiidae	Bathysciadium concentricum	805	805	2.5
Cocculiniformia:Cocculinoidea:Bathysciadiidae	Bathysciadium costulatum	808	1400	1.5
Cocculiniformia:Cocculinoidea:Bathysciadiidae	Bathysciadium rotundum	538	805	3.2
Cocculiniformia:Cocculinoidea:Bathysciadiidae	Pilus conicus	913	913	1
Cocculiniformia:Cocculinoidea:Cocculinidae	Coccocrater pocillum	1463	1463	5.5
Cocculiniformia:Cocculinoidea:Cocculinidae	Coccocrater portoricensis	310	567	12
Cocculiniformia:Cocculinoidea:Cocculinidae	Coccopigya mikkelsenae	421	421	6.9
Cocculiniformia:Cocculinoidea:Cocculinidae	Coccopigya spinigera	613	1550	3.2
Cocculiniformia:Cocculinoidea:Cocculinidae	Cocculina emsoni	292	518	4.57
Cocculiniformia:Cocculinoidea:Cocculinidae	Cocculina fenestrata	504	504	3.3
Cocculiniformia:Cocculinoidea:Cocculinidae	Cocculina messingi	282	412	10.9
Cocculiniformia:Cocculinoidea:Cocculinidae	Cocculina rathbuni	124	1127	12
Cocculiniformia:Cocculinoidea:Cocculinidae	Fedikovella beanii	210	1483	7.2
Cocculiniformia:Cocculinoidea:Cocculinidae	Fedikovella caymanensis	6760	7225	4.1
Cocculiniformia:Cocculinoidea:Cocculinidae	Macleaniella moskalevi	5184	8595	5.17
Cocculiniformia:Lepetelloidea:Bathyphytophilidae	Bathyphytophilus caribaeus	2450	6740	2.8
Cocculiniformia:Lepetelloidea:Pseudococculinidae	Amphiplica plutonica	6600	7225	10.8
Cocculiniformia:Lepetelloidea:Pseudococculinidae	Amphiplica venezuelensis	3518	5057	14.8
Cocculiniformia:Lepetelloidea:Pseudococculinidae	Caymanabyssia spina	6760	7225	3
Cocculiniformia:Lepetelloidea:Pseudococculinidae	Copulabyssia colombia	300	300	3.6
Cocculiniformia:Lepetelloidea:Pseudococculinidae	Copulabyssia leptalea	534	3834	4
Cocculiniformia:Lepetelloidea:Pseudococculinidae	Copulabyssia riosi	960	1320	3.5
Cocculiniformia:Lepetelloidea:Pseudococculinidae	Kaiparapelta askewi	194	194	2.7
Cocculiniformia:Lepetelloidea:Pseudococculinidae	Notocrater houbricki	89	412	3.3
Cocculiniformia:Lepetelloidea:Pseudococculinidae	Notocrater youngi	70	518	3.14
Cocculiniformia:Lepetelloidea:Pseudococculinidae	Pseudococculina rimula	350	400	3.3
Cocculiniformia:Lepetelloidea:Pseudococculinidae	Tentaoculus eritmetus	2654	2654	5
Cocculiniformia:Lepetelloidea:Pseudococculinidae	Tentaoculus georgianus	805	805	3.5
Heterobranchia:Acochlidiodea:Tantulidae	Tantulum elegans	-411.5	-411.5	2
Heterobranchia:Acteonoidea:Acteonidae	Acteon antarcticus	121	342	6.6
Heterobranchia:Acteonoidea:Acteonidae	Acteon biplicatus	16	152	4.4
Heterobranchia:Acteonoidea:Acteonidae	Acteon candens	0	124	10
Heterobranchia:Acteonoidea:Acteonidae	Acteon danaida	370	620	11
Heterobranchia:Acteonoidea:Acteonidae	Acteon delicatus	135	567	10
Heterobranchia:Acteonoidea:Acteonidae	Acteon elongatus	152	600	8.5
Heterobranchia:Acteonoidea:Acteonidae	Acteon exiguus	14	18	6.5
Heterobranchia:Acteonoidea:Acteonidae	Acteon finlayi	0	366	15
Heterobranchia:Acteonoidea:Acteonidae	Acteon hebes	805	4707	8
Heterobranchia:Acteonoidea:Acteonidae	Acteon incisus	31	1170	10
Heterobranchia:Acteonoidea:Acteonidae	Acteon juvenis	538	538	3
Heterobranchia:Acteonoidea:Acteonidae	Acteon lacunatus	805	805	3
Heterobranchia:Acteonoidea:Acteonidae	Acteon melampoides	402	4707	9.6
Heterobranchia:Acteonoidea:Acteonidae	Acteon parallelus	538	805	3
Heterobranchia:Acteonoidea:Acteonidae	Acteon particolor	805	805	3.5
Heterobranchia:Acteonoidea:Acteonidae	Acteon pelecais	2	85	9.5
Heterobranchia:Acteonoidea:Acteonidae	Acteon perforatus	339	1472	14
Heterobranchia:Acteonoidea:Acteonidae	Acteon semicingulatus	538	538	3
Heterobranchia:Acteonoidea:Acteonidae	Crenilabium birmani	53	200	8.3
Heterobranchia:Acteonoidea:Acteonidae	Crenilabium exile	274	2654	8.1
Heterobranchia:Acteonoidea:Acteonidae	Japonactaeon punctostriatus	0	110	7.5
Heterobranchia:Acteonoidea:Acteonidae	Japonactaeon pusillus	203	823	11
Heterobranchia:Acteonoidea:Acteonidae	Mysouffa cumingii	10	366	20
Heterobranchia:Acteonoidea:Acteonidae	Mysouffa turrita	713	760	14
Heterobranchia:Acteonoidea:Acteonidae	Neactaeonina cingulata	52	342	10.5
Heterobranchia:Acteonoidea:Acteonidae	Neactaeonina edentula	311	809	49.6
Heterobranchia:Acteonoidea:Acteonidae	Ovulactaeon meekii	366	823	5.5
Heterobranchia:Acteonoidea:Aplustridae	Hydatina vesicaria	0.2	64	45
Heterobranchia:Acteonoidea:Aplustridae	Micromelo undatus	0	5	17
Heterobranchia:Acteonoidea:Aplustridae	Parvaplustrum tenerum	71	295	2.8
Heterobranchia:Acteonoidea:Bullinidae	Bullina exquisita	91	110	7.8
Heterobranchia:Acteonoidea:Bullinidae	Bullina torrei	16	27	8.5
Heterobranchia:Aeolidioidea:Aeolidiidae	Aeolidia papillosa	0	380	100
Heterobranchia:Aeolidioidea:Aeolidiidae	Aeolidia serotina	3	10	120
Heterobranchia:Aeolidioidea:Aeolidiidae	Aeolidiella stephanieae	1	2	20
Heterobranchia:Aeolidioidea:Aeolidiidae	Anteaeolidiella benteva	0	0	19
Heterobranchia:Aeolidioidea:Aeolidiidae	Anteaeolidiella indica	0	0	40
Heterobranchia:Aeolidioidea:Aeolidiidae	Baeolidia nodosa	3	3	15
Heterobranchia:Aeolidioidea:Aeolidiidae	Berghia coerulescens	1	1	40
Heterobranchia:Aeolidioidea:Aeolidiidae	Berghia creutzbergi	0	1	30
Heterobranchia:Aeolidioidea:Aeolidiidae	Berghia rissodominguezi	0	0	52
Heterobranchia:Aeolidioidea:Aeolidiidae	Berghia verrucicornis	0	0	18
Heterobranchia:Aeolidioidea:Aeolidiidae	Cerberilla tanna	0	6	25
Heterobranchia:Aeolidioidea:Aeolidiidae	Spurilla alba	1	1	7
Heterobranchia:Aeolidioidea:Aeolidiidae	Spurilla neapolitana	0	3	37
Heterobranchia:Aeolidioidea:Eubranchidae	Eubranchus conicla	0	3	4
Heterobranchia:Aeolidioidea:Eubranchidae	Eubranchus exiguus	0	10	8
Heterobranchia:Aeolidioidea:Eubranchidae	Eubranchus fuegiensis	36	36	9
Heterobranchia:Aeolidioidea:Eubranchidae	Eubranchus leopoldoi	0	6	6
Heterobranchia:Aeolidioidea:Eubranchidae	Eubranchus olivaceus	0	0	11
Heterobranchia:Aeolidioidea:Eubranchidae	Eubranchus rupium	3.6	80	13
Heterobranchia:Aeolidioidea:Eubranchidae	Eubranchus toledanoi	0	0	3
Heterobranchia:Aeolidioidea:Eubranchidae	Eubranchus tricolor	128	128	10
Heterobranchia:Aeolidioidea:Facelinidae	Anetarca brasiliana	0	0	9
Heterobranchia:Aeolidioidea:Facelinidae	Austraeolis catina	15	18	6.5
Heterobranchia:Aeolidioidea:Facelinidae	Cratena pilata	0	267	15
Heterobranchia:Aeolidioidea:Facelinidae	Cratena piutaensis	4	4	8
Heterobranchia:Aeolidioidea:Facelinidae	Dondice occidentalis	0	26	50
Heterobranchia:Aeolidioidea:Facelinidae	Facelina bostoniensis	2	37	39
Heterobranchia:Aeolidioidea:Facelinidae	Facelina coenda	0	0	25
Heterobranchia:Aeolidioidea:Facelinidae	Facelina goslingii	0	2	45
Heterobranchia:Aeolidioidea:Facelinidae	Favorinus auritulus	0	2	13
Heterobranchia:Aeolidioidea:Facelinidae	Godiva rubrolineata	0	1	21
Heterobranchia:Aeolidioidea:Facelinidae	Learchis evelinae	1	1	14
Heterobranchia:Aeolidioidea:Facelinidae	Learchis poica	0.1	5	25
Heterobranchia:Aeolidioidea:Facelinidae	Nanuca sebastiani	0	3	12
Heterobranchia:Aeolidioidea:Facelinidae	Noumeaella kristenseni	0.5	4	16
Heterobranchia:Aeolidioidea:Facelinidae	Palisa papillata	0.1	1	16
Heterobranchia:Aeolidioidea:Facelinidae	Pauleo jubatus	8	25	46
Heterobranchia:Aeolidioidea:Facelinidae	Phidiana lynceus	0	8	45
Heterobranchia:Aeolidioidea:Facelinidae	Phidiana riosi	12	14	18
Heterobranchia:Aeolidioidea:Fionidae	Fiona pinnata	0	0	50
Heterobranchia:Aeolidioidea:Flabellinidae	Chlamylla borealis	170	170	55
Heterobranchia:Aeolidioidea:Flabellinidae	Flabellina dushia	1	20	20
Heterobranchia:Aeolidioidea:Flabellinidae	Flabellina engeli	1	2	25
Heterobranchia:Aeolidioidea:Flabellinidae	Flabellina gracilis	0	33	25
Heterobranchia:Aeolidioidea:Flabellinidae	Flabellina hamanni	3	20	32
Heterobranchia:Aeolidioidea:Flabellinidae	Flabellina marcusorum	3	22	25
Heterobranchia:Aeolidioidea:Flabellinidae	Flabellina nobilis	20	190	63
Heterobranchia:Aeolidioidea:Flabellinidae	Flabellina pellucida	0	20	30
Heterobranchia:Aeolidioidea:Flabellinidae	Flabellina salmonacea	0	672	50
Heterobranchia:Aeolidioidea:Flabellinidae	Flabellina verrucosa	0	183	35
Heterobranchia:Aeolidioidea:Flabellinidae	Flabellina verta	1	30	21
Heterobranchia:Aeolidioidea:Glaucidae	Glaucus atlanticus	0	0	40
Heterobranchia:Aeolidioidea:Notaeolidiidae	Notaeolidia depressa	30	260	70
Heterobranchia:Aeolidioidea:Notaeolidiidae	Notaeolidia gigas	0	20	122
Heterobranchia:Aeolidioidea:Piseinotecidae	Piseinotecus divae	0	0	5
Heterobranchia:Aeolidioidea:Tergipedidae	Catriona maua	1	8	12
Heterobranchia:Aeolidioidea:Tergipedidae	Cuthona barbadiana	1	1	6
Heterobranchia:Aeolidioidea:Tergipedidae	Cuthona caerulea	0	0	25
Heterobranchia:Aeolidioidea:Tergipedidae	Cuthona concinna	0	0	10
Heterobranchia:Aeolidioidea:Tergipedidae	Cuthona gymnota	7	9	23
Heterobranchia:Aeolidioidea:Tergipedidae	Cuthona iris	1	6	12
Heterobranchia:Aeolidioidea:Tergipedidae	Cuthona nana	30	30	19
Heterobranchia:Aeolidioidea:Tergipedidae	Cuthona perca	0	1	15
Heterobranchia:Aeolidioidea:Tergipedidae	Cuthona purpurea	0	0	25
Heterobranchia:Aeolidioidea:Tergipedidae	Cuthona rubra	0.1	1	4.5
Heterobranchia:Aeolidioidea:Tergipedidae	Cuthona tina	0	1	4.5
Heterobranchia:Aeolidioidea:Tergipedidae	Cuthona veronicae	42	57	25
Heterobranchia:Aeolidioidea:Tergipedidae	Cuthona viridis	4	10	19
Heterobranchia:Aeolidioidea:Tergipedidae	Tenellia adspersa	0	0	2.5
Heterobranchia:Aeolidioidea:Tergipedidae	Tenellia fuscata	0	0	6.3
Heterobranchia:Aeolidioidea:Tergipedidae	Tergipes tergipes	4	10	2.5
Heterobranchia:Akeroidea:Akeridae	Akera bayeri	35	87	11.5
Heterobranchia:Aplysioidea:Aplysiinae	Aplysia cervina	0	11	115
Heterobranchia:Aplysioidea:Aplysiinae	Aplysia dactylomela	0	3	410
Heterobranchia:Aplysioidea:Aplysiinae	Aplysia fasciata	0	13	270
Heterobranchia:Aplysioidea:Aplysiinae	Aplysia juliana	0	0	300
Heterobranchia:Aplysioidea:Aplysiinae	Aplysia morio	0	42	400
Heterobranchia:Aplysioidea:Aplysiinae	Aplysia parvula	0.5	30	60
Heterobranchia:Aplysioidea:Aplysiinae	Syphonota geographica	6	7.5	170
Heterobranchia:Aplysioidea:Dolabriferinae	Dolabrifera dolabrifera	0	3	108
Heterobranchia:Aplysioidea:Dolabriferinae	Petalifera ramosa	2	37	70
Heterobranchia:Aplysioidea:Dolabriferinae	Phyllaplysia engeli	0	5	20
Heterobranchia:Aplysioidea:Notarchinae	Bursatella leachii	0	7	120
Heterobranchia:Aplysioidea:Notarchinae	Notarchus punctatus	73	73	70
Heterobranchia:Aplysioidea:Notarchinae	Stylocheilus longicauda	0	0	60
Heterobranchia:Aplysioidea:Notarchinae	Stylocheilus striatus	0	14	90
Heterobranchia:Architectonicoidea:Architectonicidae	Adelphotectonica uruguaya	96	250	25
Heterobranchia:Architectonicoidea:Architectonicidae	Architectonica nobilis	0	73	51
Heterobranchia:Architectonicoidea:Architectonicidae	Discotectonica discus	80	329	17.5
Heterobranchia:Architectonicoidea:Architectonicidae	Heliacus bisulcatus	0	366	12
Heterobranchia:Architectonicoidea:Architectonicidae	Heliacus cylindricus	0	46	14
Heterobranchia:Architectonicoidea:Architectonicidae	Heliacus perrieri	0	8	17
Heterobranchia:Architectonicoidea:Architectonicidae	Heliacus worsfoldi	12	12	7.3
Heterobranchia:Architectonicoidea:Architectonicidae	Pseudomalaxis zancleus	128	234	11.6
Heterobranchia:Architectonicoidea:Architectonicidae	Pseudotorinia architae	82	82	10
Heterobranchia:Architectonicoidea:Architectonicidae	Pseudotorinia bullisi	82	137	10.2
Heterobranchia:Architectonicoidea:Architectonicidae	Pseudotorinia retifera	0	50	6
Heterobranchia:Architectonicoidea:Architectonicidae	Psilaxis krebsii	9	115	14.3
Heterobranchia:Architectonicoidea:Architectonicidae	Solatisonax borealis	183	805	12
Heterobranchia:Architectonicoidea:Architectonicidae	Solatisonax sigsbeei	567	567	5.5
Heterobranchia:Architectonicoidea:Architectonicidae	Spirolaxis centrifuga	34	550	4.3
Heterobranchia:Architectonicoidea:Architectonicidae	Spirolaxis clenchi	421	475	3
Heterobranchia:Architectonicoidea:Architectonicidae	Spirolaxis lamellifer	143	375	3
Heterobranchia:Architectonicoidea:Mathildidae	Mathilda amaea	538	805	4.5
Heterobranchia:Architectonicoidea:Mathildidae	Mathilda argentina	95	169	12.2
Heterobranchia:Architectonicoidea:Mathildidae	Mathilda barbadensis	2	183	8
Heterobranchia:Architectonicoidea:Mathildidae	Mathilda cryptostoma	24	24	1.5
Heterobranchia:Architectonicoidea:Mathildidae	Mathilda georgiana	805	805	9.5
Heterobranchia:Architectonicoidea:Mathildidae	Mathilda globulifera	538	538	5.2
Heterobranchia:Architectonicoidea:Mathildidae	Mathilda granifera	805	805	3
Heterobranchia:Architectonicoidea:Mathildidae	Mathilda hendersoni	46	100	10
Heterobranchia:Architectonicoidea:Mathildidae	Mathilda jeffreysi	538	538	6
Heterobranchia:Architectonicoidea:Mathildidae	Mathilda lacteosa	805	805	10
Heterobranchia:Architectonicoidea:Mathildidae	Mathilda malvinarum	0	161	4
Heterobranchia:Architectonicoidea:Mathildidae	Mathilda rhigomaches	95	192	2
Heterobranchia:Architectonicoidea:Mathildidae	Mathilda rushii	538	850	7
Heterobranchia:Architectonicoidea:Mathildidae	Mathilda scitula	18	150	8
Heterobranchia:Architectonicoidea:Mathildidae	Mathilda yucatecana	24	1170	8
Heterobranchia:Architectonicoidea:Mathildidae	Turritellopsis gratissima	500	500	10
Heterobranchia:Architectonicoidea:Mathildidae	Turritellopsis stimpsoni	0	91	10
Heterobranchia:Architectonicoidea:Mathildidae	Turritellopsis thielei	160	335	9.3
Heterobranchia:Architectonicoidea:Omalogyridae	Ammonicera albospeciosa	4	20	0.6
Heterobranchia:Architectonicoidea:Omalogyridae	Ammonicera circumcirra	4	4	0.6
Heterobranchia:Architectonicoidea:Omalogyridae	Ammonicera familiaris	3	20	0.5
Heterobranchia:Architectonicoidea:Omalogyridae	Ammonicera lineofuscata	3	6	0.7
Heterobranchia:Architectonicoidea:Omalogyridae	Ammonicera minortalis	1	20	0.46
Heterobranchia:Architectonicoidea:Omalogyridae	Ammonicera plana	5	5	1
Heterobranchia:Architectonicoidea:Omalogyridae	Ammonicera sculpturata	5	20	0.47
Heterobranchia:Architectonicoidea:Omalogyridae	Omalogyra antarctica	2	63	1.1
Heterobranchia:Architectonicoidea:Omalogyridae	Omalogyra atomus	0	20	1.4
Heterobranchia:Architectonicoidea:Omalogyridae	Omalogyra burdwoodiana	94	138	1.3
Heterobranchia:Architectonicoidea:Omalogyridae	Omalogyra fuscopardalis	3	3	0.68
Heterobranchia:Architectonicoidea:Omalogyridae	Omalogyra taludana	570	600	1.75
Heterobranchia:Architectonicoidea:Omalogyridae	Omalogyra zebrina	4	5	0.77
Heterobranchia:Arminoidea:Arminidae	Armina elongata	22	22	16
Heterobranchia:Arminoidea:Arminidae	Armina juliana	312	460	41
Heterobranchia:Arminoidea:Arminidae	Armina muelleri	0	20	39
Heterobranchia:Arminoidea:Arminidae	Armina wattla	0	37	50
Heterobranchia:Arminoidea:Arminidae	Dermatobranchus walteri	100	100	17
Heterobranchia:Arminoidea:Arminidae	Heterodoris robusta	838	838	28
Heterobranchia:Arminoidea:Proctonotidae	Janolus comis	0	20	9
Heterobranchia:Arminoidea:Proctonotidae	Janolus mucloc	0	0	26
Heterobranchia:Bathydoridoidea:Bathydorididae	Bathydoris ingolfiana	3520	3520	93
Heterobranchia:Bulloidea:Bullidae	Bulla occidentalis	0	81	45
Heterobranchia:Bulloidea:Bullidae	Bulla solida	0	27	52
Heterobranchia:Bulloidea:Bullidae	Bulla' eburneola	65	620	7.3
Heterobranchia:Bulloidea:Bullidae	Bulla' gemma	183	3718	4.2
Heterobranchia:Bulloidea:Bullidae	Bulla' indolens	538	805	7.5
Heterobranchia:Bulloidea:Bullidae	Bulla' krebsii	1406	1406	8
Heterobranchia:Cavolinioidea:Cavoliniidae	Cavolinia flava	0	4810	10.7
Heterobranchia:Cavolinioidea:Cavoliniidae	Cavolinia inflexa	88	668	7
Heterobranchia:Cavolinioidea:Cavoliniidae	Cavolinia tridentata	0	4791	20
Heterobranchia:Cavolinioidea:Cavoliniidae	Cavolinia uncinata	0	3400	11
Heterobranchia:Cavolinioidea:Cavoliniidae	Clio cuspidata	0	823	30
Heterobranchia:Cavolinioidea:Cavoliniidae	Clio piatkowskii	666	690	16
Heterobranchia:Cavolinioidea:Cavoliniidae	Clio polita	10	1234	14
Heterobranchia:Cavolinioidea:Cavoliniidae	Clio pyramidata	0	3718	21
Heterobranchia:Cavolinioidea:Cavoliniidae	Clio recurva	117	730	30
Heterobranchia:Cavolinioidea:Cavoliniidae	Clio sulcata	200	300	22
Heterobranchia:Cavolinioidea:Cavoliniidae	Creseis acicula	0	1234	33
Heterobranchia:Cavolinioidea:Cavoliniidae	Creseis chierchiae	0	10	3.5
Heterobranchia:Cavolinioidea:Cavoliniidae	Creseis conica	0	0	11.7
Heterobranchia:Cavolinioidea:Cavoliniidae	Creseis virgula	10	1234	12.5
Heterobranchia:Cavolinioidea:Cavoliniidae	Cuvierina atlantica	21	1966	10.5
Heterobranchia:Cavolinioidea:Cavoliniidae	Cuvierina columnella	100	1234	10.35
Heterobranchia:Cavolinioidea:Cavoliniidae	Diacavolinia bicornis	0	600	7.84
Heterobranchia:Cavolinioidea:Cavoliniidae	Diacavolinia constricta	0	1690	5.6
Heterobranchia:Cavolinioidea:Cavoliniidae	Diacavolinia deblainvillei	0	300	6.88
Heterobranchia:Cavolinioidea:Cavoliniidae	Diacavolinia deshayesi	0	1690	8.16
Heterobranchia:Cavolinioidea:Cavoliniidae	Diacavolinia elegans	0	394	6.16
Heterobranchia:Cavolinioidea:Cavoliniidae	Diacavolinia longirostris	0	1234	8
Heterobranchia:Cavolinioidea:Cavoliniidae	Diacavolinia ovalis	0	100	6.08
Heterobranchia:Cavolinioidea:Cavoliniidae	Diacavolinia robusta	0	600	5.36
Heterobranchia:Cavolinioidea:Cavoliniidae	Diacavolinia strangulata	0	600	4.16
Heterobranchia:Cavolinioidea:Cavoliniidae	Diacria danae	0	1234	9
Heterobranchia:Cavolinioidea:Cavoliniidae	Diacria rubecula	40	100	10.8
Heterobranchia:Cavolinioidea:Cavoliniidae	Diacria trispinosa	10	4791	13
Heterobranchia:Cavolinioidea:Cavoliniidae	Hyalocylis striata	10	1234	8
Heterobranchia:Cavolinioidea:Cavoliniidae	Styliola subula	10	1234	13
Heterobranchia:Cavolinioidea:Limacinidae	Limacina bulimoides	10	1234	1.6
Heterobranchia:Cavolinioidea:Limacinidae	Limacina helicina helicina	0	10	8
Heterobranchia:Cavolinioidea:Limacinidae	Limacina helicoides	500	1500	11
Heterobranchia:Cavolinioidea:Limacinidae	Limacina inflata	37	1737	1.7
Heterobranchia:Cavolinioidea:Limacinidae	Limacina lesueurii	10	1234	2
Heterobranchia:Cavolinioidea:Limacinidae	Limacina retroversa retroversa	10	95	5
Heterobranchia:Cavolinioidea:Limacinidae	Limacina trochiformis	10	165	1
Heterobranchia:Clionoidea:Clionidae	Clione limacina limacina	0	0	40
Heterobranchia:Clionoidea:Pneumodermatidae	Pneumoderma degraaffi	40	100	11.8
Heterobranchia:Clionoidea:Pneumodermatidae	Pneumoderma violaceum	0	0	25
Heterobranchia:Cylindrobulloidea:Cylindrobullidae	Cylindrobulla beauii	0	40	13.6
Heterobranchia:Cylindrobulloidea:Cylindrobullidae	Cylindrobulla gigas	0.5	18	17.5
Heterobranchia:Cymbulioidea:Cymbuliidae	Corolla calceola	0	0	75
Heterobranchia:Cymbulioidea:Peraclidae	Peracle bispinosa	2000	5000	7.5
Heterobranchia:Cymbulioidea:Peraclidae	Peracle philiporum	902	902	4.5
Heterobranchia:Cymbulioidea:Peraclidae	Peracle reticulata	91	914	6
Heterobranchia:Cymbulioidea:Peraclidae	Peracle triacanthus	713	823	5
Heterobranchia:Cymbulioidea:Peraclidae	Peracle valdiviae	200	2000	5
Heterobranchia:Diaphanoidea:Diaphanidae	Diaphana anderssoni	22	22	2.5
Heterobranchia:Diaphanoidea:Diaphanidae	Diaphana caribaea	8	10	2
Heterobranchia:Diaphanoidea:Diaphanidae	Diaphana floridana	538	538	4
Heterobranchia:Diaphanoidea:Diaphanidae	Diaphana globosa	210	1752	4
Heterobranchia:Diaphanoidea:Diaphanidae	Diaphana haini	404	1998	2.2
Heterobranchia:Diaphanoidea:Diaphanidae	Diaphana hiemalis	55	539	6.5
Heterobranchia:Diaphanoidea:Diaphanidae	Diaphana inflata	310	1639	2.4
Heterobranchia:Diaphanoidea:Diaphanidae	Diaphana lottae	589	1103	8.5
Heterobranchia:Diaphanoidea:Diaphanidae	Diaphana makarovi	9	52	3
Heterobranchia:Diaphanoidea:Diaphanidae	Diaphana minuta	8	668	5.8
Heterobranchia:Diaphanoidea:Diaphanidae	Diaphana paessleri	15	580	3.3
Heterobranchia:Diaphanoidea:Diaphanidae	Diaphana pfefferi	15	94	2.9
Heterobranchia:Diaphanoidea:Diaphanidae	Diaphana seguenzae	640	640	3.8
Heterobranchia:Diaphanoidea:Diaphanidae	Newnesia antarctica	94	467	30
Heterobranchia:Diaphanoidea:Diaphanidae	Toledonia bullata	82	152	9.2
Heterobranchia:Diaphanoidea:Diaphanidae	Toledonia limnaeoides	115	115	2.6
Heterobranchia:Diaphanoidea:Diaphanidae	Toledonia major	64	200	6.6
Heterobranchia:Diaphanoidea:Diaphanidae	Toledonia palmeri	6	9	2.6
Heterobranchia:Diaphanoidea:Diaphanidae	Toledonia parelata	81	229	6.1
Heterobranchia:Diaphanoidea:Diaphanidae	Toledonia perplexa	2	229	4.1
Heterobranchia:Diaphanoidea:Diaphanidae	Toledonia punctata	115	567	5.9
Heterobranchia:Doridoidea:Actinocyclidae	Hallaxa apefae	0	0	7
Heterobranchia:Doridoidea:Chromodorididae	Chromodoris binza	0	0	30
Heterobranchia:Doridoidea:Chromodorididae	Chromodoris clenchi	0	30	23
Heterobranchia:Doridoidea:Chromodorididae	Chromodoris grahami	1	5	20
Heterobranchia:Doridoidea:Chromodorididae	Chromodoris neona	0	10	30
Heterobranchia:Doridoidea:Chromodorididae	Chromodoris perola	0.2	3	11
Heterobranchia:Doridoidea:Chromodorididae	Chromodoris ponga	10	10	10
Heterobranchia:Doridoidea:Chromodorididae	Chromodoris regalis	9	9	13
Heterobranchia:Doridoidea:Chromodorididae	Glossodoris punctilucens	68	68	35
Heterobranchia:Doridoidea:Chromodorididae	Glossodoris sedna	1	2	65
Heterobranchia:Doridoidea:Chromodorididae	Hypselodoris acriba	4	4	60
Heterobranchia:Doridoidea:Chromodorididae	Hypselodoris bayeri	3	4	60
Heterobranchia:Doridoidea:Chromodorididae	Hypselodoris espinosai	4	4	17
Heterobranchia:Doridoidea:Chromodorididae	Hypselodoris lajensis	7.3	25	30
Heterobranchia:Doridoidea:Chromodorididae	Hypselodoris lilyeveae	12	18	26
Heterobranchia:Doridoidea:Chromodorididae	Hypselodoris marci	6	39	52
Heterobranchia:Doridoidea:Chromodorididae	Hypselodoris picta	0	55	64
Heterobranchia:Doridoidea:Chromodorididae	Hypselodoris ruthae	1	12	27
Heterobranchia:Doridoidea:Chromodorididae	Hypselodoris sycilla	0	26	25
Heterobranchia:Doridoidea:Chromodorididae	Hypselodoris zebra	1	18	115
Heterobranchia:Doridoidea:Chromodorididae	Mexichromis kempfi	6	37	19
Heterobranchia:Doridoidea:Chromodorididae	Risbecia nyalya	2	7	35
Heterobranchia:Doridoidea:Chromodorididae	Tyrinna evelinae	0	5	15
Heterobranchia:Doridoidea:Chromodorididae	Tyrinna nobilis	4	5	68
Heterobranchia:Doridoidea:Discodorididae	Aphelodoris antillensis	0.6	12	29
Heterobranchia:Doridoidea:Discodorididae	Atagema hispida	5	5	80
Heterobranchia:Doridoidea:Discodorididae	Diaulula greeleyi	0	2	47
Heterobranchia:Doridoidea:Discodorididae	Diaulula hummelincki	0.5	63	50
Heterobranchia:Doridoidea:Discodorididae	Diaulula punctuolata	0	100	100
Heterobranchia:Doridoidea:Discodorididae	Discodoris evelinae	0	7	110
Heterobranchia:Doridoidea:Discodorididae	Gargamella immaculata	18	140	50
Heterobranchia:Doridoidea:Discodorididae	Geitodoris immunda	5.5	5.5	43
Heterobranchia:Doridoidea:Discodorididae	Geitodoris patagonica	9	10	30
Heterobranchia:Doridoidea:Discodorididae	Geitodoris planata	91	267	65
Heterobranchia:Doridoidea:Discodorididae	Geitodoris pusae	0	68	60
Heterobranchia:Doridoidea:Discodorididae	Jorunna spazzola	0	1.5	36
Heterobranchia:Doridoidea:Discodorididae	Paradoris mulciber	20	52	60
Heterobranchia:Doridoidea:Discodorididae	Platydoris angustipes	0	73	150
Heterobranchia:Doridoidea:Discodorididae	Rostanga byga	0	65	20
Heterobranchia:Doridoidea:Discodorididae	Rostanga pulchra	102	102	9
Heterobranchia:Doridoidea:Discodorididae	Sclerodoris prea	1	3	40
Heterobranchia:Doridoidea:Discodorididae	Sclerodoris worki	0	0	50
Heterobranchia:Doridoidea:Discodorididae	Taringa telopia	0	1	40
Heterobranchia:Doridoidea:Discodorididae	Thordisa diuda	0	51	36
Heterobranchia:Doridoidea:Discodorididae	Thordisa lurca	67	69	36
Heterobranchia:Doridoidea:Dorididae	Cadlina laevis	0	250	17
Heterobranchia:Doridoidea:Dorididae	Cadlina magellanica	16	270	8
Heterobranchia:Doridoidea:Dorididae	Cadlina rumia	0	0	13
Heterobranchia:Doridoidea:Dorididae	Cadlina scabriuscula	68	68	12
Heterobranchia:Doridoidea:Dorididae	Cadlina sparsa	2	8	10
Heterobranchia:Doridoidea:Dorididae	Doris bovena	0	0	17
Heterobranchia:Doridoidea:Dorididae	Doris fontainii	0	100	120
Heterobranchia:Doridoidea:Dorididae	Doris ilo	0	0	25
Heterobranchia:Doridoidea:Dorididae	Doris kerguelenensis	0	786	120
Heterobranchia:Doridoidea:Dorididae	Doris kyolis	1	1	18
Heterobranchia:Doridoidea:Dorididae	Doris verrucosa	0	12	70
Heterobranchia:Doridoidea:Dorididae	Etidoris ladislavii	0	0	24
Heterobranchia:Doridoidea:Dorididae	Trippa anceps	154	154	10
Heterobranchia:Doridoxoidea:Doridoxidae	Doridoxa ingolfiana	103	522	12
Heterobranchia:Ellobioidea:Ellobiidae	Blauneria heteroclita	0	0	7
Heterobranchia:Ellobioidea:Ellobiidae	Creedonia succinea	0	0	4.3
Heterobranchia:Ellobioidea:Ellobiidae	Ellobium dominicense	0	0	27
Heterobranchia:Ellobioidea:Ellobiidae	Laemodonta cubensis	0	1.5	3.5
Heterobranchia:Ellobioidea:Ellobiidae	Leuconopsis manningi	0	0	2.1
Heterobranchia:Ellobioidea:Ellobiidae	Leuconopsis novimundi	0	0	3.5
Heterobranchia:Ellobioidea:Ellobiidae	Melampus bidentatus	0	0	20
Heterobranchia:Ellobioidea:Ellobiidae	Melampus bullaoides	0	0	15
Heterobranchia:Ellobioidea:Ellobiidae	Melampus coffea	-0.3	0.3	23
Heterobranchia:Ellobioidea:Ellobiidae	Melampus floridanus	0	0	8
Heterobranchia:Ellobioidea:Ellobiidae	Melampus monile	-0.3	0	16
Heterobranchia:Ellobioidea:Ellobiidae	Melampus morrisoni	0	0	17.7
Heterobranchia:Ellobioidea:Ellobiidae	Melampus paranus	0	0	7
Heterobranchia:Ellobioidea:Ellobiidae	Microtralia ovulum	0	0	3.8
Heterobranchia:Ellobioidea:Ellobiidae	Myosotella myosotis	0	0	12
Heterobranchia:Ellobioidea:Ellobiidae	Pedipes mirabilis	0	1.5	6
Heterobranchia:Ellobioidea:Ellobiidae	Pedipes ovalis	0	0	3.5
Heterobranchia:Ellobioidea:Ellobiidae	Tralia ovula	0	0	16
Heterobranchia:Haminoeoidea:Haminoeidae	Atys caribaeus	0	183	11
Heterobranchia:Haminoeoidea:Haminoeidae	Atys guildingi	25	50	12
Heterobranchia:Haminoeoidea:Haminoeidae	Atys macandrewii	0	75	7.3
Heterobranchia:Haminoeoidea:Haminoeidae	Atys obscuratus	26	29	4
Heterobranchia:Haminoeoidea:Haminoeidae	Atys riiseanus	2	93	13
Heterobranchia:Haminoeoidea:Haminoeidae	Atys sandersoni	30	1472	8
Heterobranchia:Haminoeoidea:Haminoeidae	Cylichnium spatha	713	713	7.6
Heterobranchia:Haminoeoidea:Haminoeidae	Haminoea antillarum	0	3	18
Heterobranchia:Haminoeoidea:Haminoeidae	Haminoea elegans	0	34	23.5
Heterobranchia:Haminoeoidea:Haminoeidae	Haminoea glabra	0	30	4.3
Heterobranchia:Haminoeoidea:Haminoeidae	Haminoea petitii	1	23	11.5
Heterobranchia:Haminoeoidea:Haminoeidae	Haminoea solitaria	0	30	19
Heterobranchia:Haminoeoidea:Haminoeidae	Haminoea succinea	0	55	12
Heterobranchia:Hedylopsoidea:Microhedylidae	Ganitus evelinae	0	0	2
Heterobranchia:Hedylopsoidea:Microhedylidae	Gastrohedyle brasilensis	0	0	1.5
Heterobranchia:Hedylopsoidea:Microhedylidae	Hedylopsis riseri	0	9	2
Heterobranchia:Hedylopsoidea:Microhedylidae	Microhedyle nahantensis	0	0	2.7
Heterobranchia:Hedylopsoidea:Microhedylidae	Microhedyle remanei	0	0	5
Heterobranchia:Limapontoidea:Caliphyllidae	Caliphylla mediterranea	5	5	19
Heterobranchia:Limapontoidea:Caliphyllidae	Cyerce antillensis	1	5	60
Heterobranchia:Limapontoidea:Caliphyllidae	Cyerce cristallina	1	5	30
Heterobranchia:Limapontoidea:Caliphyllidae	Mourgona germaineae	0	0.5	15
Heterobranchia:Limapontoidea:Caliphyllidae	Polybranchia viridis	3	3	70
Heterobranchia:Limapontoidea:Hermaeidae	Aplysiopsis formosa	0	0	15
Heterobranchia:Limapontoidea:Hermaeidae	Hermaea cruciata	0	0	9
Heterobranchia:Limapontoidea:Limapontiidae	Alderia modesta	0	0	12
Heterobranchia:Limapontoidea:Limapontiidae	Costasiella nonatoi	2	3	5
Heterobranchia:Limapontoidea:Limapontiidae	Costasiella ocellifera	2	10	10
Heterobranchia:Limapontoidea:Limapontiidae	Ercolania coerulea	1	1	16
Heterobranchia:Limapontoidea:Limapontiidae	Ercolania fuscata	0	0	7.5
Heterobranchia:Limapontoidea:Limapontiidae	Stiliger talis	0	0	2
Heterobranchia:Onchidioidea:Onchidiidae	Onchidella brattstroemi	0	0	4
Heterobranchia:Onchidioidea:Onchidiidae	Onchidella floridana	-0.6	0	20
Heterobranchia:Onchidioidea:Onchidiidae	Onchidella indolens	0	0	30
Heterobranchia:Onchidioidea:Onchidiidae	Onchidella wah	0	0	3.5
Heterobranchia:Onchidoridoidea:Aegiretidae	Aegires absalaoi	14	14	5
Heterobranchia:Onchidoridoidea:Aegiretidae	Aegires gomezi	1	1	5
Heterobranchia:Onchidoridoidea:Aegiretidae	Aegires incisus	300	300	8
Heterobranchia:Onchidoridoidea:Aegiretidae	Aegires ortizi	2	5	8
Heterobranchia:Onchidoridoidea:Aegiretidae	Aegires sublaevis	12	12	12
Heterobranchia:Onchidoridoidea:Akiodorididae	Armodoris antarctica	36	36	16
Heterobranchia:Onchidoridoidea:Corambidae	Corambe evelinae	0	0	7
Heterobranchia:Onchidoridoidea:Corambidae	Corambe obscura	0	24	8
Heterobranchia:Onchidoridoidea:Goniodorididae	Ancula espinosai	9	9	2.5
Heterobranchia:Onchidoridoidea:Goniodorididae	Ancula fuegiensis	5	22	7
Heterobranchia:Onchidoridoidea:Goniodorididae	Ancula gibbosa	0	110	32
Heterobranchia:Onchidoridoidea:Goniodorididae	Goniodoris mimula	0	10	10
Heterobranchia:Onchidoridoidea:Goniodorididae	Lophodoris scala	0	0.2	2.5
Heterobranchia:Onchidoridoidea:Goniodorididae	Okenia evelinae	0	0	8
Heterobranchia:Onchidoridoidea:Goniodorididae	Okenia impexa	0	0	7
Heterobranchia:Onchidoridoidea:Goniodorididae	Okenia miramarae	20	20	5
Heterobranchia:Onchidoridoidea:Goniodorididae	Okenia quadricornis	35	351	12
Heterobranchia:Onchidoridoidea:Goniodorididae	Okenia zoobotryon	1	5	8
Heterobranchia:Onchidoridoidea:Goniodorididae	Trapania dalva	0	0	12
Heterobranchia:Onchidoridoidea:Goniodorididae	Trapania maringa	0	0	10
Heterobranchia:Onchidoridoidea:Hexabranchidae	Hexabranchus morsomus	0	33	100
Heterobranchia:Onchidoridoidea:Onchidoridae	Acanthodoris pilosa	0	55	15
Heterobranchia:Onchidoridoidea:Onchidoridae	Adalaria proxima	0	60	10
Heterobranchia:Onchidoridoidea:Onchidoridae	Onchidoris bilamellata	0	55	38
Heterobranchia:Onchidoridoidea:Onchidoridae	Onchidoris grisea	0	16	12
Heterobranchia:Onchidoridoidea:Onchidoridae	Onchidoris lactea	0	0	12
Heterobranchia:Onchidoridoidea:Onchidoridae	Onchidoris miniata	0	0	10
Heterobranchia:Onchidoridoidea:Onchidoridae	Onchidoris muricata	0	64	12
Heterobranchia:Onchidoridoidea:Polyceridae	Holoplocamus papposus	18	108	25
Heterobranchia:Onchidoridoidea:Polyceridae	Issena pacifica	46	457	46
Heterobranchia:Onchidoridoidea:Polyceridae	Issena ramosa	183	245	19
Heterobranchia:Onchidoridoidea:Polyceridae	Kaloplocamus gulo	100	100	11
Heterobranchia:Onchidoridoidea:Polyceridae	Palio dubius	37	40	22
Heterobranchia:Onchidoridoidea:Polyceridae	Plocamopherus lucayensis	0	2	40
Heterobranchia:Onchidoridoidea:Polyceridae	Plocamopherus pilatectus	5	21	28
Heterobranchia:Onchidoridoidea:Polyceridae	Polycera aurisula	0	0	10
Heterobranchia:Onchidoridoidea:Polyceridae	Polycera herthae	25	25	9
Heterobranchia:Onchidoridoidea:Polyceridae	Polycera incognita	2.5	18	7
Heterobranchia:Onchidoridoidea:Polyceridae	Polycera odhneri	0	1	25
Heterobranchia:Onchidoridoidea:Polyceridae	Polycera rycia	0	2	9
Heterobranchia:Onchidoridoidea:Polyceridae	Polycerella emertoni	0	5.5	6
Heterobranchia:Onchidoridoidea:Polyceridae	Tambja divae	0	0	12
Heterobranchia:Onchidoridoidea:Polyceridae	Tambja gratiosa	66	66	22
Heterobranchia:Onchidoridoidea:Polyceridae	Tambja oliva	12	12	20
Heterobranchia:Onchidoridoidea:Polyceridae	Tambja stegosauriformis	10	10	50
Heterobranchia:Onchidoridoidea:Polyceridae	Thecacera pennigera	0	20	20
Heterobranchia:Orbitestelloidea:Cimidae	Cima inconspicua	380	400	1.28
Heterobranchia:Orbitestelloidea:Orbitestellidae	Lurifax vitreus	840	1685	2.8
Heterobranchia:Orbitestelloidea:Orbitestellidae	Microdiscula subcanaliculata	8	22	1.38
Heterobranchia:Orbitestelloidea:Orbitestellidae	Microdiscula vanhoeffeni	220	311	1.1
Heterobranchia:Orbitestelloidea:Orbitestellidae	Orbitestella bermudezi	8	15	0.74
Heterobranchia:Orbitestelloidea:Orbitestellidae	Orbitestella ponderi	25	1279	1.04
Heterobranchia:Orbitestelloidea:Tjaernoeidae	Tjaernoeia michaeli	112	1350	0.9
Heterobranchia:Orbitestelloidea:Xylodisculidae	Xylodiscula analoga	850	1629	3
Heterobranchia:Oxynooidea:Juliidae	Berthelinia caribbea	0	0	3.77
Heterobranchia:Oxynooidea:Oxynoidae	Lobiger souverbii	11	44	12.5
Heterobranchia:Oxynooidea:Oxynoidae	Oxynoe antillarum	0	11	10
Heterobranchia:Oxynooidea:Oxynoidae	Oxynoe azuropunctata	0.3	0.5	7
Heterobranchia:Oxynooidea:Oxynoidae	Oxynoe panamensis	0	0	5.5
Heterobranchia:Oxynooidea:Volvatellidae	Ascobulla ulla	0	19	6.4
Heterobranchia:Oxynooidea:Volvatellidae	Volvatella bermudae	0	3	10
Heterobranchia:Philinoidea:Aglajidae	Aglaja felis	0.9	18	12
Heterobranchia:Philinoidea:Aglajidae	Aglaja unsa	3	5	10
Heterobranchia:Philinoidea:Aglajidae	Chelidonura berolina	0.9	20	15
Heterobranchia:Philinoidea:Aglajidae	Chelidonura hirundinina	0.9	4	15
Heterobranchia:Philinoidea:Aglajidae	Chelidonura sabina	1	1	20
Heterobranchia:Philinoidea:Aglajidae	Navanax aenigmaticus	0	3	55
Heterobranchia:Philinoidea:Aglajidae	Philinopsis petra	0	17	11
Heterobranchia:Philinoidea:Aglajidae	Philinopsis pusa	23	23	45
Heterobranchia:Philinoidea:Cylichnidae	Acteocina atrata	0	1	5.4
Heterobranchia:Philinoidea:Cylichnidae	Acteocina bullata	11	100	10
Heterobranchia:Philinoidea:Cylichnidae	Acteocina canaliculata	0	49	6
Heterobranchia:Philinoidea:Cylichnidae	Acteocina candei	0	51	4.5
Heterobranchia:Philinoidea:Cylichnidae	Acteocina inconspicua	0	16	2.7
Heterobranchia:Philinoidea:Cylichnidae	Acteocina lepta	2	457	5.3
Heterobranchia:Philinoidea:Cylichnidae	Acteocina perplicata	183	402	5
Heterobranchia:Philinoidea:Cylichnidae	Acteocina recta	2	128	2.5
Heterobranchia:Philinoidea:Cylichnidae	Cylichna alba	2	1829	12
Heterobranchia:Philinoidea:Cylichnidae	Cylichna cumberlandiana	94	250	1.7
Heterobranchia:Philinoidea:Cylichnidae	Cylichna dalli	486	613	10
Heterobranchia:Philinoidea:Cylichnidae	Cylichna discus	83	713	8.4
Heterobranchia:Philinoidea:Cylichnidae	Cylichna eburnea	18	128	6
Heterobranchia:Philinoidea:Cylichnidae	Cylichna georgiana	63	600	3.8
Heterobranchia:Philinoidea:Cylichnidae	Cylichna gouldii	0	62	7.6
Heterobranchia:Philinoidea:Cylichnidae	Cylichna krebsii	20	23	8
Heterobranchia:Philinoidea:Cylichnidae	Cylichna magna	20	600	13
Heterobranchia:Philinoidea:Cylichnidae	Cylichna occulta	3	931	11.3
Heterobranchia:Philinoidea:Cylichnidae	Cylichna orycta	768	768	3.3
Heterobranchia:Philinoidea:Cylichnidae	Cylichna remissa	0	0	2.2
Heterobranchia:Philinoidea:Cylichnidae	Cylichna verrillii	74	805	7.5
Heterobranchia:Philinoidea:Cylichnidae	Cylichna vortex	596	2480	29
Heterobranchia:Philinoidea:Cylichnidae	Cylichnella bidentata	0	366	4
Heterobranchia:Philinoidea:Cylichnidae	Cylichnella oryza	4.5	7	3.8
Heterobranchia:Philinoidea:Cylichnidae	Roxania pinguicula	538	1170	12.8
Heterobranchia:Philinoidea:Gastropteridae	Gastropteron chacmol	3	8	10
Heterobranchia:Philinoidea:Gastropteridae	Gastropteron hamanni	20	20	4
Heterobranchia:Philinoidea:Gastropteridae	Gastropteron vespertilium	0	0	5
Heterobranchia:Philinoidea:Philinidae	Philine alata	18	278	20
Heterobranchia:Philinoidea:Philinidae	Philine alba	46	300	38
Heterobranchia:Philinoidea:Philinidae	Philine amabilis	219	285	15
Heterobranchia:Philinoidea:Philinidae	Philine angulata	160	160	2.5
Heterobranchia:Philinoidea:Philinidae	Philine argentina	98	192	11
Heterobranchia:Philinoidea:Philinidae	Philine caballeri	9	9	3.4
Heterobranchia:Philinoidea:Philinidae	Philine denticulata	7	13	1.8
Heterobranchia:Philinoidea:Philinidae	Philine falklandica	102	219	5.4
Heterobranchia:Philinoidea:Philinidae	Philine finmarchica	25	1220	9
Heterobranchia:Philinoidea:Philinidae	Philine gibba	20	278	5.5
Heterobranchia:Philinoidea:Philinidae	Philine infundibulum	68	724	12
Heterobranchia:Philinoidea:Philinidae	Philine lima	5.5	600	6
Heterobranchia:Philinoidea:Philinidae	Philine lucida	538	538	3.5
Heterobranchia:Philinoidea:Philinidae	Philine mera	22	173	7
Heterobranchia:Philinoidea:Philinidae	Philine planata	252	384	11.5
Heterobranchia:Philinoidea:Philinidae	Philine quadrata	37	1752	6
Heterobranchia:Philinoidea:Philinidae	Philine sagra	2	86	6
Heterobranchia:Philinoidea:Philinidae	Philine thurmanni	70	4116	7
Heterobranchia:Philinoidea:Philinidae	Philine tincta	119	119	10.75
Heterobranchia:Philinoidea:Philinidae	Philine trachyostraca	20	50	2.8
Heterobranchia:Philinoidea:Retusidae	Pyrunculus curtulus	805	805	2.6
Heterobranchia:Philinoidea:Retusidae	Pyrunculus floridensis	538	538	5.5
Heterobranchia:Philinoidea:Retusidae	Pyrunculus medius	538	538	5
Heterobranchia:Philinoidea:Retusidae	Pyrunculus obesiusculus	115	307	3.1
Heterobranchia:Philinoidea:Retusidae	Pyrunculus ovatus	274	850	3
Heterobranchia:Philinoidea:Retusidae	Pyrunculus rushi	538	538	3.7
Heterobranchia:Philinoidea:Retusidae	Retusa alayoi	0.5	20	1.9
Heterobranchia:Philinoidea:Retusidae	Retusa caelata	5	155	4.2
Heterobranchia:Philinoidea:Retusidae	Retusa domita	1342	2910	9
Heterobranchia:Philinoidea:Retusidae	Retusa frielei	183	1170	8.2
Heterobranchia:Philinoidea:Retusidae	Retusa nitidula	668	891	3
Heterobranchia:Philinoidea:Retusidae	Retusa obtusa	0	550	4
Heterobranchia:Philinoidea:Retusidae	Retusa pervia	146	146	4
Heterobranchia:Philinoidea:Retusidae	Retusa sosa	71	71	1.6
Heterobranchia:Philinoidea:Retusidae	Retusa sulcata	5	174	4
Heterobranchia:Philinoidea:Rhizoridae	Volvulella minuta	0	305	4.6
Heterobranchia:Philinoidea:Rhizoridae	Volvulella paupercula	33	713	4
Heterobranchia:Philinoidea:Rhizoridae	Volvulella persimilis	0	805	6
Heterobranchia:Philinoidea:Rhizoridae	Volvulella texasiana	0	139	5.1
Heterobranchia:Philinoidea:Scaphandridae	Kaitoa scaphandroides	27	251	23
Heterobranchia:Philinoidea:Scaphandridae	Scaphander bathymophila	538	3964	39
Heterobranchia:Philinoidea:Scaphandridae	Scaphander darius	18	374	23
Heterobranchia:Philinoidea:Scaphandridae	Scaphander loisae	527	527	17.8
Heterobranchia:Philinoidea:Scaphandridae	Scaphander nobilis	1000	3012	40
Heterobranchia:Philinoidea:Scaphandridae	Scaphander pilsbryi	37	219	31
Heterobranchia:Philinoidea:Scaphandridae	Scaphander punctostriatus	20	2683	36
Heterobranchia:Philinoidea:Scaphandridae	Scaphander watsoni	44	649	42.5
Heterobranchia:Phyllidioidea:Dendrodorididae	Dendrodoris krebsii	0	25	120
Heterobranchia:Phyllidioidea:Dendrodorididae	Dendrodoris magagnai	20	20	26
Heterobranchia:Phyllidioidea:Dendrodorididae	Dendrodoris senegalensis	0	14	21
Heterobranchia:Phyllidioidea:Dendrodorididae	Dendrodoris warta	0	30	120
Heterobranchia:Phyllidioidea:Dendrodorididae	Doriopsilla espinosai	1	1	15
Heterobranchia:Phyllidioidea:Dendrodorididae	Doriopsilla nigrolineata	3	12	30
Heterobranchia:Phyllidioidea:Dendrodorididae	Doriopsilla pharpa	0	18	18
Heterobranchia:Phyllidioidea:Phyllidiidae	Ceratophyllidia papilligera	2	185	30
Heterobranchia:Phyllidioidea:Phyllidiidae	Phyllidiella molaensis	3	15	45
Heterobranchia:Placobranchoidea:Boselliidae	Bosellia marcusi	0	4	4.5
Heterobranchia:Placobranchoidea:Boselliidae	Bosellia mimetica	2	2	15
Heterobranchia:Placobranchoidea:Placobranchidae	Elysia canguzua	0	0	40
Heterobranchia:Placobranchoidea:Placobranchidae	Elysia catulus	0	0	9
Heterobranchia:Placobranchoidea:Placobranchidae	Elysia chitwa	0	0	2
Heterobranchia:Placobranchoidea:Placobranchidae	Elysia chlorotica	0	0.5	45
Heterobranchia:Placobranchoidea:Placobranchidae	Elysia cornigera	0	3	8
Heterobranchia:Placobranchoidea:Placobranchidae	Elysia crispata	0	12	150
Heterobranchia:Placobranchoidea:Placobranchidae	Elysia evelinae	0	0	8
Heterobranchia:Placobranchoidea:Placobranchidae	Elysia flava	0	4	18
Heterobranchia:Placobranchoidea:Placobranchidae	Elysia ornata	0	18	55
Heterobranchia:Placobranchoidea:Placobranchidae	Elysia papillosa	0	4	35
Heterobranchia:Placobranchoidea:Placobranchidae	Elysia patagonica	0	0	70
Heterobranchia:Placobranchoidea:Placobranchidae	Elysia patina	0	5	20
Heterobranchia:Placobranchoidea:Placobranchidae	Elysia pratensis	0	2.5	30
Heterobranchia:Placobranchoidea:Placobranchidae	Elysia serca	0	1	8
Heterobranchia:Placobranchoidea:Placobranchidae	Elysia subornata	0	4	70
Heterobranchia:Placobranchoidea:Placobranchidae	Elysia tuca	0.5	30	40
Heterobranchia:Placobranchoidea:Placobranchidae	Elysia zuleicae	5	20	17
Heterobranchia:Placobranchoidea:Placobranchidae	Thuridilla mazda	20	20	6
Heterobranchia:Placobranchoidea:Placobranchidae	Thuridilla picta	0	3	16
Heterobranchia:Pleurobranchoidea:Pleurobranchidae	Bathyberthella antarctica	125	360	91
Heterobranchia:Pleurobranchoidea:Pleurobranchidae	Berthella agassizii	0	1	25
Heterobranchia:Pleurobranchoidea:Pleurobranchidae	Berthella americana	457	457	15
Heterobranchia:Pleurobranchoidea:Pleurobranchidae	Berthella patagonica	0	0	23.5
Heterobranchia:Pleurobranchoidea:Pleurobranchidae	Berthella platei	0	137	35
Heterobranchia:Pleurobranchoidea:Pleurobranchidae	Berthella stellata	0	7	20
Heterobranchia:Pleurobranchoidea:Pleurobranchidae	Berthella tamiu	146	265	10
Heterobranchia:Pleurobranchoidea:Pleurobranchidae	Berthellina quadridens	0	50	80
Heterobranchia:Pleurobranchoidea:Pleurobranchidae	Parabathyberthella orcadensis	115	125	105
Heterobranchia:Pleurobranchoidea:Pleurobranchidae	Pleurobranchaea agassizii	228	620	20
Heterobranchia:Pleurobranchoidea:Pleurobranchidae	Pleurobranchaea inconspicua	0	150	60
Heterobranchia:Pleurobranchoidea:Pleurobranchidae	Pleurobranchaea obesa	353	571	128
Heterobranchia:Pleurobranchoidea:Pleurobranchidae	Pleurobranchaea tarda	51	871	62
Heterobranchia:Pleurobranchoidea:Pleurobranchidae	Pleurobranchus areolatus	0	70	150
Heterobranchia:Pleurobranchoidea:Pleurobranchidae	Pleurobranchus emys	2	46	25
Heterobranchia:Pleurobranchoidea:Pleurobranchidae	Pleurobranchus evelinae	4	4	60
Heterobranchia:Pleurobranchoidea:Pleurobranchidae	Pleurobranchus lacteus	0.2	0.2	22
Heterobranchia:Pleurobranchoidea:Pleurobranchidae	Pleurobranchus membranaceus	395	395	120
Heterobranchia:Pleurobranchoidea:Pleurobranchidae	Pleurobranchus niveus	0	0	16
Heterobranchia:Pleurobranchoidea:Pleurobranchidae	Polictenidia tomasi	119	125	80
Heterobranchia:Pleurobranchoidea:Pleurobranchidae	Tomthompsonia antarctica	80	771	15
Heterobranchia:Pyramidelloidea:Amathinidae	Clathrella naticoides	40	40	2.8
Heterobranchia:Pyramidelloidea:Amathinidae	Cyclothyca pacei	1	1	9
Heterobranchia:Pyramidelloidea:Amathinidae	Iselica globosa	0	550	5.1
Heterobranchia:Pyramidelloidea:Murchisonellidae	Henrya goldmani	0	4	2.2
Heterobranchia:Pyramidelloidea:Murchisonellidae	Henrya henryi	0	0	2.1
Heterobranchia:Pyramidelloidea:Murchisonellidae	Henrya morrisoni	0	4.5	1.5
Heterobranchia:Pyramidelloidea:Murchisonellidae	Murchisonella spectrum	0	73	3.8
Heterobranchia:Pyramidelloidea:Odostomiinae	Aartsenia candida	37	132	10
Heterobranchia:Pyramidelloidea:Odostomiinae	Boonea bisuturalis	0	9	5.8
Heterobranchia:Pyramidelloidea:Odostomiinae	Boonea impressa	0	30	6.7
Heterobranchia:Pyramidelloidea:Odostomiinae	Boonea jadisi	0	12	3.5
Heterobranchia:Pyramidelloidea:Odostomiinae	Boonea seminuda	0	101	6.9
Heterobranchia:Pyramidelloidea:Odostomiinae	Chrysallida bjoernsoni	156	156	1.5
Heterobranchia:Pyramidelloidea:Odostomiinae	Chrysallida cancellata	0	101	2.6
Heterobranchia:Pyramidelloidea:Odostomiinae	Chrysallida eximia	156	156	2.3
Heterobranchia:Pyramidelloidea:Odostomiinae	Chrysallida gemmulosa	1.2	1.2	3.9
Heterobranchia:Pyramidelloidea:Odostomiinae	Chrysallida hoeisaeteri	156	156	2
Heterobranchia:Pyramidelloidea:Odostomiinae	Chrysallida multituberculata	30	65	2.5
Heterobranchia:Pyramidelloidea:Odostomiinae	Chrysallida nioba	37	37	3.5
Heterobranchia:Pyramidelloidea:Odostomiinae	Cyclostremella humilis	0	29	2
Heterobranchia:Pyramidelloidea:Odostomiinae	Egila ektopa	71	71	2
Heterobranchia:Pyramidelloidea:Odostomiinae	Egila virginiae	0	40	2.5
Heterobranchia:Pyramidelloidea:Odostomiinae	Eulimastoma canaliculatum	0	128	3
Heterobranchia:Pyramidelloidea:Odostomiinae	Eulimastoma didymum	0	101	2.7
Heterobranchia:Pyramidelloidea:Odostomiinae	Eulimastoma engonium	0	366	6.1
Heterobranchia:Pyramidelloidea:Odostomiinae	Eulimastoma harbisonae	0	2	2.4
Heterobranchia:Pyramidelloidea:Odostomiinae	Eulimastoma surinamense	0	61	3.8
Heterobranchia:Pyramidelloidea:Odostomiinae	Eulimastoma weberi	0	42	2.7
Heterobranchia:Pyramidelloidea:Odostomiinae	Evalea emeryi	0	58	2.9
Heterobranchia:Pyramidelloidea:Odostomiinae	Evalea fernandina	538	538	4
Heterobranchia:Pyramidelloidea:Odostomiinae	Evalea ryclea	805	805	3
Heterobranchia:Pyramidelloidea:Odostomiinae	Fargoa bartschi	0	210	4.4
Heterobranchia:Pyramidelloidea:Odostomiinae	Fargoa bushiana	1	195	3.7
Heterobranchia:Pyramidelloidea:Odostomiinae	Fargoa dianthophila	0	80	1.8
Heterobranchia:Pyramidelloidea:Odostomiinae	Fargoa gaudens	42	128	0.7
Heterobranchia:Pyramidelloidea:Odostomiinae	Fargoa gibbosa	0	57	4.6
Heterobranchia:Pyramidelloidea:Odostomiinae	Folinella navisa	22	93	2
Heterobranchia:Pyramidelloidea:Odostomiinae	Folinella robertsoni	0	7	2.1
Heterobranchia:Pyramidelloidea:Odostomiinae	Ivara terryi	0	0	3.2
Heterobranchia:Pyramidelloidea:Odostomiinae	Ividia abbotti	0	0	2.6
Heterobranchia:Pyramidelloidea:Odostomiinae	Ividia decorata	0	91	2
Heterobranchia:Pyramidelloidea:Odostomiinae	Ividia havanensis	0	1031	1.95
Heterobranchia:Pyramidelloidea:Odostomiinae	Kleinella cedrosa	0	0	5.5
Heterobranchia:Pyramidelloidea:Odostomiinae	Liostomia eburnea	9.5	110	4.6
Heterobranchia:Pyramidelloidea:Odostomiinae	Menestho albula	13	668	9
Heterobranchia:Pyramidelloidea:Odostomiinae	Menestho truncatula	9.5	35	3.9
Heterobranchia:Pyramidelloidea:Odostomiinae	Mumiola gradatula	0	238	2.8
Heterobranchia:Pyramidelloidea:Odostomiinae	Odostomella carceralis	2	15	3.1
Heterobranchia:Pyramidelloidea:Odostomiinae	Odostomella doliolum	33	101	2.2
Heterobranchia:Pyramidelloidea:Odostomiinae	Odostomella fonteini	27	100	1.4
Heterobranchia:Pyramidelloidea:Odostomiinae	Odostomia acutidens	0	40	4
Heterobranchia:Pyramidelloidea:Odostomiinae	Odostomia bruneri	891	891	5
Heterobranchia:Pyramidelloidea:Odostomiinae	Odostomia dealbata	5.5	5.5	4.3
Heterobranchia:Pyramidelloidea:Odostomiinae	Odostomia disparilis	260	260	3.2
Heterobranchia:Pyramidelloidea:Odostomiinae	Odostomia hendersoni	35	35	3.3
Heterobranchia:Pyramidelloidea:Odostomiinae	Odostomia laevigata	0	40	4.9
Heterobranchia:Pyramidelloidea:Odostomiinae	Odostomia nova	60	60	3
Heterobranchia:Pyramidelloidea:Odostomiinae	Odostomia puelchana	30	30	2.8
Heterobranchia:Pyramidelloidea:Odostomiinae	Odostomia ryalea	538	538	2.5																			
Heterobranchia:Pyramidelloidea:Odostomiinae	Odostomia solidula	0	0	2.8																			
Heterobranchia:Pyramidelloidea:Odostomiinae	Odostomia striata	183	183	4																			
Heterobranchia:Pyramidelloidea:Odostomiinae	Odostomia sulcosa	82	82	2.5																			
Heterobranchia:Pyramidelloidea:Odostomiinae	Odostomia unidentata	115	640	4																			
Heterobranchia:Pyramidelloidea:Odostomiinae	Oscilla somersi	0.3	80	2.6																			
Heterobranchia:Pyramidelloidea:Odostomiinae	Oscilla tornata	27	260	3																			
Heterobranchia:Pyramidelloidea:Odostomiinae	Parthenina varia	16	823	3.1																			
Heterobranchia:Pyramidelloidea:Odostomiinae	Pseudoscilla babylonia	0	607	2.5																			
Heterobranchia:Pyramidelloidea:Odostomiinae	Trabecula krumpermani	0	100	8.6																			
Heterobranchia:Pyramidelloidea:Odostomiinae	Trabecula laxa	15	73	3																			
Heterobranchia:Pyramidelloidea:Odostomiinae	Tragula falcifera	1966	1966	6.6																			
Heterobranchia:Pyramidelloidea:Odostomiinae	Volutaxiella translucens	22	94	3.2																			
Heterobranchia:Pyramidelloidea:Pyramidellidae	Mathilda' epicharis	6	6	2.1																			
Heterobranchia:Pyramidelloidea:Pyramidellinae	Longchaeus candidus	0	350	14																			 
Heterobranchia:Pyramidelloidea:Pyramidellinae	Longchaeus suturalis	0	49	14																			
Heterobranchia:Pyramidelloidea:Pyramidellinae	Peristichia agria	0	115	6
Heterobranchia:Pyramidelloidea:Pyramidellinae	Peristichia pliocena	11	73	4.5
Heterobranchia:Pyramidelloidea:Pyramidellinae	Peristichia toreta	0	101	13.5
Heterobranchia:Pyramidelloidea:Pyramidellinae	Petitilla crosseana	0	2	6
Heterobranchia:Pyramidelloidea:Pyramidellinae	Pyramidella camara	805	805	2.8
Heterobranchia:Pyramidelloidea:Pyramidellinae	Pyramidella dolabrata	0	57	36
Heterobranchia:Pyramidelloidea:Pyramidellinae	Pyramidella folinii	179	179	5
Heterobranchia:Pyramidelloidea:Pyramidellinae	Sayella chesapeakea	0	0.6	3.85
Heterobranchia:Pyramidelloidea:Pyramidellinae	Sayella fusca	0	25	6
Heterobranchia:Pyramidelloidea:Pyramidellinae	Sayella hemphillii	0	2	4.6
Heterobranchia:Pyramidelloidea:Pyramidellinae	Triptychus niveus	0	46	9.5
Heterobranchia:Pyramidelloidea:Syrnolinae	Syrnola attenuata	786	786	3.3
Heterobranchia:Pyramidelloidea:Syrnolinae	Syrnola fernandina	538	805	6
Heterobranchia:Pyramidelloidea:Syrnolinae	Syrnola floridana	538	538	3.5
Heterobranchia:Pyramidelloidea:Syrnolinae	Syrnola georgiana	538	805	5.2
Heterobranchia:Pyramidelloidea:Syrnolinae	Syrnola nitidula	713	713	7
Heterobranchia:Pyramidelloidea:Syrnolinae	Syrnola producta	0	0	6.4
Heterobranchia:Pyramidelloidea:Turbonillinae	Bacteridium bermudense	16	16	2.5
Heterobranchia:Pyramidelloidea:Turbonillinae	Bacteridium resticulum	0	201	3.5
Heterobranchia:Pyramidelloidea:Turbonillinae	Careliopsis styliformis	0	95	4.1
Heterobranchia:Pyramidelloidea:Turbonillinae	Eulimella argentina	18	57	5.5
Heterobranchia:Pyramidelloidea:Turbonillinae	Eulimella bahiensis	35	65	5
Heterobranchia:Pyramidelloidea:Turbonillinae	Eulimella compactilis	539	574	2.5
Heterobranchia:Pyramidelloidea:Turbonillinae	Eulimella lissa	260	260	6
Heterobranchia:Pyramidelloidea:Turbonillinae	Eulimella polita	11	73	8.4
Heterobranchia:Pyramidelloidea:Turbonillinae	Eulimella rudis	2	640	4.8
Heterobranchia:Pyramidelloidea:Turbonillinae	Eulimella smithii	35	267	8.2
Heterobranchia:Pyramidelloidea:Turbonillinae	Eulimella xenophyes	102	600	2.75
Heterobranchia:Pyramidelloidea:Turbonillinae	Houbricka incisa	0	55	8
Heterobranchia:Pyramidelloidea:Turbonillinae	Rissopsetia hummelincki	0	1.2	1.8
Heterobranchia:Pyramidelloidea:Turbonillinae	Rissopsetia islandica	900	900	2.7
Heterobranchia:Pyramidelloidea:Turbonillinae	Turbonilla aequalis	11	15	5
Heterobranchia:Pyramidelloidea:Turbonillinae	Turbonilla alfredi	2.4	2.7	7.5
Heterobranchia:Pyramidelloidea:Turbonillinae	Turbonilla americana	45	100	9
Heterobranchia:Pyramidelloidea:Turbonillinae	Turbonilla anira	538	538	8.3
Heterobranchia:Pyramidelloidea:Turbonillinae	Turbonilla aquilonaria	0	0	4.7
Heterobranchia:Pyramidelloidea:Turbonillinae	Turbonilla aracruzensis	28	69	5.4
Heterobranchia:Pyramidelloidea:Turbonillinae	Turbonilla atypha	8	8	7.5
Heterobranchia:Pyramidelloidea:Turbonillinae	Turbonilla belotheca	37	183	14
Heterobranchia:Pyramidelloidea:Turbonillinae	Turbonilla brasiliensis	48	56	9.5
Heterobranchia:Pyramidelloidea:Turbonillinae	Turbonilla bushiana	668	2811	13.5
Heterobranchia:Pyramidelloidea:Turbonillinae	Turbonilla buteonis	16	119	8.5
Heterobranchia:Pyramidelloidea:Turbonillinae	Turbonilla capixaba	45	71	3.8
Heterobranchia:Pyramidelloidea:Turbonillinae	Turbonilla conoma	538	538	5.5
Heterobranchia:Pyramidelloidea:Turbonillinae	Turbonilla conradi	0	5	12
Heterobranchia:Pyramidelloidea:Turbonillinae	Turbonilla constricta	1.5	1.5	1.5
Heterobranchia:Pyramidelloidea:Turbonillinae	Turbonilla coomansi	0	538	3.4
Heterobranchia:Pyramidelloidea:Turbonillinae	Turbonilla curta	0	1170	8.3
Heterobranchia:Pyramidelloidea:Turbonillinae	Turbonilla dalli	0	6	12
Heterobranchia:Pyramidelloidea:Turbonillinae	Turbonilla densecostata	713	713	5
Heterobranchia:Pyramidelloidea:Turbonillinae	Turbonilla dispar	5	65	9.5
Heterobranchia:Pyramidelloidea:Turbonillinae	Turbonilla electra	538	538	7
Heterobranchia:Pyramidelloidea:Turbonillinae	Turbonilla elegans	0	4	3.5
Heterobranchia:Pyramidelloidea:Turbonillinae	Turbonilla elegantula	4	110	6
Heterobranchia:Pyramidelloidea:Turbonillinae	Turbonilla emertoni	435	435	4.8
Heterobranchia:Pyramidelloidea:Turbonillinae	Turbonilla enna	538	538	4.2
Heterobranchia:Pyramidelloidea:Turbonillinae	Turbonilla exilis	5	115	4.2
Heterobranchia:Pyramidelloidea:Turbonillinae	Turbonilla farinatiae	45	60	6.4
Heterobranchia:Pyramidelloidea:Turbonillinae	Turbonilla farroupilha	42	56	7.8
Heterobranchia:Pyramidelloidea:Turbonillinae	Turbonilla fasciata	52	92	5.5
Heterobranchia:Pyramidelloidea:Turbonillinae	Turbonilla fluminensis	50	100	4.7
Heterobranchia:Pyramidelloidea:Turbonillinae	Turbonilla fustis	42	128	3.2
Heterobranchia:Pyramidelloidea:Turbonillinae	Turbonilla goytacazi	100	359	6.6
Heterobranchia:Pyramidelloidea:Turbonillinae	Turbonilla grandis	2893	2893	18
Heterobranchia:Pyramidelloidea:Turbonillinae	Turbonilla haycocki	75	75	7
Heterobranchia:Pyramidelloidea:Turbonillinae	Turbonilla hecuba	35	35	6.1
Heterobranchia:Pyramidelloidea:Turbonillinae	Turbonilla heilprini	4	4	2.8
Heterobranchia:Pyramidelloidea:Turbonillinae	Turbonilla hemphilli	0	137	13.4
Heterobranchia:Pyramidelloidea:Turbonillinae	Turbonilla hespera	538	538	5.3
Heterobranchia:Pyramidelloidea:Turbonillinae	Turbonilla idothea	538	538	3
Heterobranchia:Pyramidelloidea:Turbonillinae	Turbonilla interrupta	0	196	8
Heterobranchia:Pyramidelloidea:Turbonillinae	Turbonilla iolausi	0	46	4.2
Heterobranchia:Pyramidelloidea:Turbonillinae	Turbonilla kaapor	164	195	4.1
Heterobranchia:Pyramidelloidea:Turbonillinae	Turbonilla kamayura	750	750	4
Heterobranchia:Pyramidelloidea:Turbonillinae	Turbonilla krebsii	0	0	6
Heterobranchia:Pyramidelloidea:Turbonillinae	Turbonilla kymatoessa	713	713	3
Heterobranchia:Pyramidelloidea:Turbonillinae	Turbonilla lepta	50	100	4.6
Heterobranchia:Pyramidelloidea:Turbonillinae	Turbonilla leta	538	538	3
Heterobranchia:Pyramidelloidea:Turbonillinae	Turbonilla levis	13	196	8
Heterobranchia:Pyramidelloidea:Turbonillinae	Turbonilla lillybeckae	3	3	9.5
Heterobranchia:Pyramidelloidea:Turbonillinae	Turbonilla louiseae	95	99	9
Heterobranchia:Pyramidelloidea:Turbonillinae	Turbonilla macaensis	30	65	8
Heterobranchia:Pyramidelloidea:Turbonillinae	Turbonilla madrinensis	36	57	5.1
Heterobranchia:Pyramidelloidea:Turbonillinae	Turbonilla maestratii	45	50	5.3
Heterobranchia:Pyramidelloidea:Turbonillinae	Turbonilla megascymna	465	750	2.3
Heterobranchia:Pyramidelloidea:Turbonillinae	Turbonilla melea	538	538	3.3
Heterobranchia:Pyramidelloidea:Turbonillinae	Turbonilla mermeroglaphyra	255	270	2.8
Heterobranchia:Pyramidelloidea:Turbonillinae	Turbonilla midas	45	50	8.5
Heterobranchia:Pyramidelloidea:Turbonillinae	Turbonilla mighelsi	2	9	3.8
Heterobranchia:Pyramidelloidea:Turbonillinae	Turbonilla miona	805	805	4.2
Heterobranchia:Pyramidelloidea:Turbonillinae	Turbonilla myia	805	805	7.9
Heterobranchia:Pyramidelloidea:Turbonillinae	Turbonilla nemea	805	805	4.8
Heterobranchia:Pyramidelloidea:Turbonillinae	Turbonilla nivea	0	183	7.1
Heterobranchia:Pyramidelloidea:Turbonillinae	Turbonilla nonica	538	538	4.9
Heterobranchia:Pyramidelloidea:Turbonillinae	Turbonilla obeliscus	0	115	6.4
Heterobranchia:Pyramidelloidea:Turbonillinae	Turbonilla ornata	27	115	6
Heterobranchia:Pyramidelloidea:Turbonillinae	Turbonilla paralaminata	30	65	8.2
Heterobranchia:Pyramidelloidea:Turbonillinae	Turbonilla parviscymna	53	53	3.8
Heterobranchia:Pyramidelloidea:Turbonillinae	Turbonilla paucistriata	713	713	7
Heterobranchia:Pyramidelloidea:Turbonillinae	Turbonilla paulinoi	53	64	2.9
Heterobranchia:Pyramidelloidea:Turbonillinae	Turbonilla peilei	2	115	6
Heterobranchia:Pyramidelloidea:Turbonillinae	Turbonilla penistoni	0	128	7
Heterobranchia:Pyramidelloidea:Turbonillinae	Turbonilla perlepida	128	128	7
Heterobranchia:Pyramidelloidea:Turbonillinae	Turbonilla philomelae	183	274	2.97
Heterobranchia:Pyramidelloidea:Turbonillinae	Turbonilla portoricana	10	129	4.7
Heterobranchia:Pyramidelloidea:Turbonillinae	Turbonilla puncta	0	52	5.6
Heterobranchia:Pyramidelloidea:Turbonillinae	Turbonilla punicea	0	57	8
Heterobranchia:Pyramidelloidea:Turbonillinae	Turbonilla pupoides	0	713	6
Heterobranchia:Pyramidelloidea:Turbonillinae	Turbonilla pyrrha	25	25	6
Heterobranchia:Pyramidelloidea:Turbonillinae	Turbonilla pyrrha [bis]	538	538	3.3
Heterobranchia:Pyramidelloidea:Turbonillinae	Turbonilla rathbuni	80	2551	13.5
Heterobranchia:Pyramidelloidea:Turbonillinae	Turbonilla reticulata	33	33	6.5
Heterobranchia:Pyramidelloidea:Turbonillinae	Turbonilla rhabdota	713	713	4.6
Heterobranchia:Pyramidelloidea:Turbonillinae	Turbonilla rhachialis	0	18	10.4
Heterobranchia:Pyramidelloidea:Turbonillinae	Turbonilla rhea	538	538	6.2
Heterobranchia:Pyramidelloidea:Turbonillinae	Turbonilla riisei	11	11	4.5
Heterobranchia:Pyramidelloidea:Turbonillinae	Turbonilla rushii	8	91	11.5
Heterobranchia:Pyramidelloidea:Turbonillinae	Turbonilla sanmatiensis	31	70	10.1
Heterobranchia:Pyramidelloidea:Turbonillinae	Turbonilla scapulata	84	84	4.6
Heterobranchia:Pyramidelloidea:Turbonillinae	Turbonilla sirena	538	805	7.3
Heterobranchia:Pyramidelloidea:Turbonillinae	Turbonilla speira	0	0	6
Heterobranchia:Pyramidelloidea:Turbonillinae	Turbonilla stimpsoni	47	53	5.4
Heterobranchia:Pyramidelloidea:Turbonillinae	Turbonilla strebeli	16	119	4.4
Heterobranchia:Pyramidelloidea:Turbonillinae	Turbonilla textilis	0	26	3.6
Heterobranchia:Pyramidelloidea:Turbonillinae	Turbonilla theona	538	538	4.6
Heterobranchia:Pyramidelloidea:Turbonillinae	Turbonilla toyatani	11	11	9.5
Heterobranchia:Pyramidelloidea:Turbonillinae	Turbonilla turris	27	200	11.8
Heterobranchia:Pyramidelloidea:Turbonillinae	Turbonilla uaca	56	70	7.2
Heterobranchia:Pyramidelloidea:Turbonillinae	Turbonilla unilirata	0	46	5
Heterobranchia:Pyramidelloidea:Turbonillinae	Turbonilla uruguayensis	5	36	11
Heterobranchia:Pyramidelloidea:Turbonillinae	Turbonilla valida	11	11	5.5
Heterobranchia:Pyramidelloidea:Turbonillinae	Turbonilla virga	0	27	9
Heterobranchia:Pyramidelloidea:Turbonillinae	Turbonilla virgulinoi	690	750	1.8
Heterobranchia:Pyramidelloidea:Turbonillinae	Turbonilla viridaria	0	2	11
Heterobranchia:Pyramidelloidea:Turbonillinae	Turbonilla wrightsvillensis	1	21	13
Heterobranchia:Pyramidelloidea:Turbonillinae	Turbonilla zulmae	30	80	5.1
Heterobranchia:Ringiculoidea:Ringiculidae	Ringicula nitida	110	1966	7.5
Heterobranchia:Ringiculoidea:Ringiculidae	Ringicula semistriata	42	465	3
Heterobranchia:Rissoelloidea:Rissoellidae	Rissoella ameliae	15	18	1.62
Heterobranchia:Rissoelloidea:Rissoellidae	Rissoella belkisae	20	27	1.2
Heterobranchia:Rissoelloidea:Rissoellidae	Rissoella caribaea	0	12	1.8
Heterobranchia:Rissoelloidea:Rissoellidae	Rissoella dianae	25	30	1.15
Heterobranchia:Rissoelloidea:Rissoellidae	Rissoella elsae	15	25	1.15
Heterobranchia:Rissoelloidea:Rissoellidae	Rissoella florae	25	30	1.2
Heterobranchia:Rissoelloidea:Rissoellidae	Rissoella galba	0	2	0.7
Heterobranchia:Rissoelloidea:Rissoellidae	Rissoella ornata	5	5	1.2
Heterobranchia:Rissoelloidea:Rissoellidae	Rissoella powelli	4	10	2.66
Heterobranchia:Rissoelloidea:Rissoellidae	Rissoella taniae	15	15	1.1
Heterobranchia:Rissoelloidea:Rissoellidae	Rissoella zaidae	15	18	1
Heterobranchia:Runcinoidea:Runcinidae	Runcina divae	1	2	2
Heterobranchia:Runcinoidea:Runcinidae	Runcina inconspicua	0	0	3
Heterobranchia:Siphonarioidea:Siphonariidae	Kerguelenella lateralis	0	5	20
Heterobranchia:Siphonarioidea:Siphonariidae	Siphonaria alternata	-1	0	16
Heterobranchia:Siphonarioidea:Siphonariidae	Siphonaria henica	0	0	7.8
Heterobranchia:Siphonarioidea:Siphonariidae	Siphonaria hispida	0	0	20
Heterobranchia:Siphonarioidea:Siphonariidae	Siphonaria lessoni	0	0	24
Heterobranchia:Siphonarioidea:Siphonariidae	Siphonaria pectinata	0	0	27
Heterobranchia:Siphonarioidea:Siphonariidae	Williamia krebsii	0	101	7.3
Heterobranchia:Trimusculoidea:Trimusculidae	Trimusculus carinatus	0	0	18
Heterobranchia:Trimusculoidea:Trimusculidae	Trimusculus goesi	0	0	10
Heterobranchia:Tritonioidea:Bornellidae	Bornella calcarata	4	103	65
Heterobranchia:Tritonioidea:Dendronotidae	Dendronotus comteti	1685	1685	5.5
Heterobranchia:Tritonioidea:Dendronotidae	Dendronotus frondosus	0	672	150
Heterobranchia:Tritonioidea:Dendronotidae	Dendronotus robustus	0	410	29
Heterobranchia:Tritonioidea:Dotidae	Doto cabecar	20	20	14
Heterobranchia:Tritonioidea:Dotidae	Doto caramella	0	0	8
Heterobranchia:Tritonioidea:Dotidae	Doto chica	4	4	10
Heterobranchia:Tritonioidea:Dotidae	Doto coronata	4	27	15
Heterobranchia:Tritonioidea:Dotidae	Doto duao	10	19	6
Heterobranchia:Tritonioidea:Dotidae	Doto escatllari	1	4	6
Heterobranchia:Tritonioidea:Dotidae	Doto kekoldi	9	9	12
Heterobranchia:Tritonioidea:Dotidae	Doto pita	0	25	7
Heterobranchia:Tritonioidea:Dotidae	Doto proranao	9	9	5
Heterobranchia:Tritonioidea:Dotidae	Doto sabuli	0.6	0.6	5
Heterobranchia:Tritonioidea:Dotidae	Doto umia	366	366	10
Heterobranchia:Tritonioidea:Dotidae	Doto uva	0	6	11
Heterobranchia:Tritonioidea:Dotidae	Doto varaderoensis	1	5	10
Heterobranchia:Tritonioidea:Dotidae	Miesea evelinae	0	0	3
Heterobranchia:Tritonioidea:Lomanotidae	Lomanotus phiops	0	0	6
Heterobranchia:Tritonioidea:Lomanotidae	Lomanotus vermiformis	1	4.5	40
Heterobranchia:Tritonioidea:Scyllaeidae	Scyllaea pelagica	0	11	102
Heterobranchia:Tritonioidea:Tritoniidae	Marionia cucullata	0	146	73
Heterobranchia:Tritonioidea:Tritoniidae	Marionia tedi	60	348	40
Heterobranchia:Tritonioidea:Tritoniidae	Tritonia australis	57	57	23
Heterobranchia:Tritonioidea:Tritoniidae	Tritonia bayeri	11	77	11
Heterobranchia:Tritonioidea:Tritoniidae	Tritonia challengeriana	16	465	120
Heterobranchia:Tritonioidea:Tritoniidae	Tritonia eriosi	58	120	135
Heterobranchia:Tritonioidea:Tritoniidae	Tritonia hamnerorum	2	4	15
Heterobranchia:Tritonioidea:Tritoniidae	Tritonia vorax	100	342	60
Heterobranchia:Tritonioidea:Tritoniidae	Tritoniella belli	160	366	30
Heterobranchia:Tritonioidea:Tritoniidae	Tritoniopsilla brucei	18	18	22
Heterobranchia:Tritonioidea:Tritoniidae	Tritoniopsis frydis	2	3	20
Heterobranchia:Umbraculoidea:Tylodinidae	Tylodina americana	18	146	10
Heterobranchia:Umbraculoidea:Umbraculidae	Umbraculum umbraculum	0	85	92
Heterobranchia:Unassigned:Rhodopidae	Helminthope psammobionta	2	30	2.5
Heterobranchia:Unassigned:Rhodopidae	Rhodope marcusi	0	0	2
Heterobranchia:Valvatoidea:Cornirostridae	Cornirostra floridana	0	1	2.1
Heterobranchia:Valvatoidea:Cornirostridae	Tomura bicaudata	0	0	1.5
Neogastropoda:Buccinoidea:Buccinidae	Americominella duartei	100	1250	100
Neogastropoda:Buccinoidea:Buccinidae	Anomacme smithi	50	121	7.3
Neogastropoda:Buccinoidea:Buccinidae	Antarctodomus thielei	695	695	55
Neogastropoda:Buccinoidea:Buccinidae	Antillophos bahamasensis	400	400	20
Neogastropoda:Buccinoidea:Buccinidae	Antillophos bayeri	35	35	17
Neogastropoda:Buccinoidea:Buccinidae	Antillophos beauii	10	167	39
Neogastropoda:Buccinoidea:Buccinidae	Antillophos candeanus	2	183	31.8
Neogastropoda:Buccinoidea:Buccinidae	Antillophos chazaliei	23	80	16.7
Neogastropoda:Buccinoidea:Buccinidae	Antillophos elegans	25	60	20
Neogastropoda:Buccinoidea:Buccinidae	Antillophos oxyglyptus	167	200	24.3
Neogastropoda:Buccinoidea:Buccinidae	Antillophos smithi	150	640	37
Neogastropoda:Buccinoidea:Buccinidae	Antillophos virginiae	84	233	28
Neogastropoda:Buccinoidea:Buccinidae	Antistreptus magellanicus	37	116	5
Neogastropoda:Buccinoidea:Buccinidae	Antistreptus rolani	73	116	3.9
Neogastropoda:Buccinoidea:Buccinidae	Bailya intricata	0	91	18
Neogastropoda:Buccinoidea:Buccinidae	Bailya parva	0.6	51	20
Neogastropoda:Buccinoidea:Buccinidae	Bailya weberi	1	73	20
Neogastropoda:Buccinoidea:Buccinidae	Bartschia significans	137	366	54.5
Neogastropoda:Buccinoidea:Buccinidae	Bathydomus obtecta	215	215	43.5
Neogastropoda:Buccinoidea:Buccinidae	Belomitra chasmata	538	538	5.5
Neogastropoda:Buccinoidea:Buccinidae	Belomitra christina	538	538	6.5
Neogastropoda:Buccinoidea:Buccinidae	Belomitra pourtalesii	454	1620	30
Neogastropoda:Buccinoidea:Buccinidae	Belomitra quadruplex	538	4707	41
Neogastropoda:Buccinoidea:Buccinidae	Beringius turtoni	18	3850	100
Neogastropoda:Buccinoidea:Buccinidae	Buccinum abyssorum	90	2623	55
Neogastropoda:Buccinoidea:Buccinidae	Buccinum belcheri	5	275	56
Neogastropoda:Buccinoidea:Buccinidae	Buccinum ciliatum	5	485	32
Neogastropoda:Buccinoidea:Buccinidae	Buccinum cyaneum	1	861	86
Neogastropoda:Buccinoidea:Buccinidae	Buccinum finmarkianum	5.8	574	100
Neogastropoda:Buccinoidea:Buccinidae	Buccinum fragile	285	958	75
Neogastropoda:Buccinoidea:Buccinidae	Buccinum frustulatum	57	60	20
Neogastropoda:Buccinoidea:Buccinidae	Buccinum glaciale	0	119	80
Neogastropoda:Buccinoidea:Buccinidae	Buccinum hydrophanum	5	749	90
Neogastropoda:Buccinoidea:Buccinidae	Buccinum kjennerudae	682	791	16
Neogastropoda:Buccinoidea:Buccinidae	Buccinum maltzani	9.5	95	38.7
Neogastropoda:Buccinoidea:Buccinidae	Buccinum micropoma	5	320	33.8
Neogastropoda:Buccinoidea:Buccinidae	Buccinum nivale	42	245	25.9
Neogastropoda:Buccinoidea:Buccinidae	Buccinum polare	2	548	84
Neogastropoda:Buccinoidea:Buccinidae	Buccinum scalariforme	4.5	380	89
Neogastropoda:Buccinoidea:Buccinidae	Buccinum sericatum	6	402	85
Neogastropoda:Buccinoidea:Buccinidae	Buccinum undatum	0	239	118
Neogastropoda:Buccinoidea:Buccinidae	Cavineptunea monstrosa	94	177	52.5
Neogastropoda:Buccinoidea:Buccinidae	Chickcharnea fragilis	400	400	23
Neogastropoda:Buccinoidea:Buccinidae	Chlanidota chordata	70	271	39.3
Neogastropoda:Buccinoidea:Buccinidae	Chlanidota densesculpta	0	300	40.3
Neogastropoda:Buccinoidea:Buccinidae	Chlanidota invenusta	824	1299	39.6
Neogastropoda:Buccinoidea:Buccinidae	Chlanidota palliata	75	728	35.7
Neogastropoda:Buccinoidea:Buccinidae	Chlanidota paucispiralis	85	970	40.3
Neogastropoda:Buccinoidea:Buccinidae	Chlanidota signeyana	0	990	42.6
Neogastropoda:Buccinoidea:Buccinidae	Chlanidotella modesta	0	37	13
Neogastropoda:Buccinoidea:Buccinidae	Chlanificula thielei	556	556	40
Neogastropoda:Buccinoidea:Buccinidae	Colus gracilis	600	1006	37.2
Neogastropoda:Buccinoidea:Buccinidae	Colus holboellii	15	2198	70
Neogastropoda:Buccinoidea:Buccinidae	Colus islandicus	7	759	120
Neogastropoda:Buccinoidea:Buccinidae	Colus kroeyeri	6	475	85
Neogastropoda:Buccinoidea:Buccinidae	Colus latericeus	91	1417	27.5
Neogastropoda:Buccinoidea:Buccinidae	Colus perminutus	538	805	9
Neogastropoda:Buccinoidea:Buccinidae	Colus pubescens	20	1238	80
Neogastropoda:Buccinoidea:Buccinidae	Colus pygmaeus	0	1836	20
Neogastropoda:Buccinoidea:Buccinidae	Colus rushii	353	375	11
Neogastropoda:Buccinoidea:Buccinidae	Colus sabinii	4.5	371	84
Neogastropoda:Buccinoidea:Buccinidae	Colus stimpsoni	2	1103	130
Neogastropoda:Buccinoidea:Buccinidae	Colus terraenovae	40	1417	58
Neogastropoda:Buccinoidea:Buccinidae	Colus verkruezeni	110	450	42
Neogastropoda:Buccinoidea:Buccinidae	Crenatosipho beaglensis	67	310	8.6
Neogastropoda:Buccinoidea:Buccinidae	Engina corinnae	27	80	13
Neogastropoda:Buccinoidea:Buccinidae	Engina janowskyi	15	30	13.2
Neogastropoda:Buccinoidea:Buccinidae	Engina milleri	0	35	16
Neogastropoda:Buccinoidea:Buccinidae	Engina turbinella	0	63	15
Neogastropoda:Buccinoidea:Buccinidae	Engoniophos unicinctus	0	18	30
Neogastropoda:Buccinoidea:Buccinidae	Eosipho canetae	420	896	85.4
Neogastropoda:Buccinoidea:Buccinidae	Falsimohnia albozonata	15	230	10
Neogastropoda:Buccinoidea:Buccinidae	Falsitromina bella	150	587	7.4
Neogastropoda:Buccinoidea:Buccinidae	Falsitromina fenestrata	545	545	6
Neogastropoda:Buccinoidea:Buccinidae	Falsitromina powelli	586	878	7
Neogastropoda:Buccinoidea:Buccinidae	Falsitromina simplex	81	419	12.3
Neogastropoda:Buccinoidea:Buccinidae	Falsitromina tricarinata	342	593	13.5
Neogastropoda:Buccinoidea:Buccinidae	Gemophos auritulus	0	29	35
Neogastropoda:Buccinoidea:Buccinidae	Gemophos filistriatus	38	68	28.6
Neogastropoda:Buccinoidea:Buccinidae	Gemophos tinctus	0	80	32
Neogastropoda:Buccinoidea:Buccinidae	Glypteuthria meridionalis	0	3840	8.7
Neogastropoda:Buccinoidea:Buccinidae	Hesperisternia harasewychi	70	150	25
Neogastropoda:Buccinoidea:Buccinidae	Hesperisternia karinae	9	63	23
Neogastropoda:Buccinoidea:Buccinidae	Hesperisternia multangulus	0	101	31.5
Neogastropoda:Buccinoidea:Buccinidae	Kryptos tholoides	640	640	16.8
Neogastropoda:Buccinoidea:Buccinidae	Liomesus stimpsoni	137	452	52
Neogastropoda:Buccinoidea:Buccinidae	Lusitromina abyssorum	2609	5450	29.2
Neogastropoda:Buccinoidea:Buccinidae	Lusitromina traverseensis	2738	2738	6.6
Neogastropoda:Buccinoidea:Buccinidae	Manaria fusiformis	183	2633	85
Neogastropoda:Buccinoidea:Buccinidae	Meteuthria martensi	5.5	580	19
Neogastropoda:Buccinoidea:Buccinidae	Meteuthria multituberculata	59	600	4.5
Neogastropoda:Buccinoidea:Buccinidae	Metula agassizi	50	594	37.3
Neogastropoda:Buccinoidea:Buccinidae	Metula gigliottii	200	400	38.1
Neogastropoda:Buccinoidea:Buccinidae	Metula guppyi	134	137	34.6
Neogastropoda:Buccinoidea:Buccinidae	Metula lintea	37	77	27
Neogastropoda:Buccinoidea:Buccinidae	Metula minor	134	158	15.4
Neogastropoda:Buccinoidea:Buccinidae	Mohnia abyssorum	693	3718	40
Neogastropoda:Buccinoidea:Buccinidae	Mohnia blakei	3338	3740	16
Neogastropoda:Buccinoidea:Buccinidae	Mohnia parva	200	1657	15
Neogastropoda:Buccinoidea:Buccinidae	Mohnia simplex	174	1542	14
Neogastropoda:Buccinoidea:Buccinidae	Monostiolum atlanticum	10	63	15
Neogastropoda:Buccinoidea:Buccinidae	Monostiolum auratum	0	9	21.4
Neogastropoda:Buccinoidea:Buccinidae	Monostiolum rosewateri	125	175	19
Neogastropoda:Buccinoidea:Buccinidae	Monostiolum tessellatum	1	42	18
Neogastropoda:Buccinoidea:Buccinidae	Muffinbuccinum catherinae	5685	5798	26.6
Neogastropoda:Buccinoidea:Buccinidae	Nassa' vallentini	0	0	14
Neogastropoda:Buccinoidea:Buccinidae	Neobuccinum eatoni	16	884	80
Neogastropoda:Buccinoidea:Buccinidae	Neptunea brevicauda	2	260	72
Neogastropoda:Buccinoidea:Buccinidae	Neptunea despecta	9	1262	120
Neogastropoda:Buccinoidea:Buccinidae	Neptunea lyrata decemcostata	4	1207	100
Neogastropoda:Buccinoidea:Buccinidae	Parabuccinum bisculptum	384	855	14.8
Neogastropoda:Buccinoidea:Buccinidae	Parabuccinum eltanini	483	855	16.4
Neogastropoda:Buccinoidea:Buccinidae	Parabuccinum polyspeira	247	293	15.3
Neogastropoda:Buccinoidea:Buccinidae	Parabuccinum rauscherti	384	2008	9.6
Neogastropoda:Buccinoidea:Buccinidae	Pareuthria atrata	13	37	30
Neogastropoda:Buccinoidea:Buccinidae	Pareuthria candidata	5	120	16
Neogastropoda:Buccinoidea:Buccinidae	Pareuthria cerealis	12	198	9
Neogastropoda:Buccinoidea:Buccinidae	Pareuthria fuscata	0	15	45
Neogastropoda:Buccinoidea:Buccinidae	Pareuthria innocens	220	311	7.5
Neogastropoda:Buccinoidea:Buccinidae	Pareuthria janseni	5.5	40	9.4
Neogastropoda:Buccinoidea:Buccinidae	Pareuthria magellanica	0	105	33
Neogastropoda:Buccinoidea:Buccinidae	Pareuthria michaelseni	2	300	25
Neogastropoda:Buccinoidea:Buccinidae	Pareuthria paessleri	27	183	10
Neogastropoda:Buccinoidea:Buccinidae	Pareuthria philippii	5.5	274	11.3
Neogastropoda:Buccinoidea:Buccinidae	Pareuthria plicatula	181	481	7.5
Neogastropoda:Buccinoidea:Buccinidae	Pareuthria plumbea	0	90	24
Neogastropoda:Buccinoidea:Buccinidae	Pareuthria powelli	0	229	18
Neogastropoda:Buccinoidea:Buccinidae	Pareuthria ringei	0	151	22
Neogastropoda:Buccinoidea:Buccinidae	Pareuthria venustula	121	121	13.3
Neogastropoda:Buccinoidea:Buccinidae	Parficulina problematica	545	545	6.9
Neogastropoda:Buccinoidea:Buccinidae	Parviphos adelus	36	80	16.5
Neogastropoda:Buccinoidea:Buccinidae	Pisania bernardoi	20	30	19.3
Neogastropoda:Buccinoidea:Buccinidae	Pisania pusio	0	63	48
Neogastropoda:Buccinoidea:Buccinidae	Probuccinum angulatum	160	200	9.9
Neogastropoda:Buccinoidea:Buccinidae	Probuccinum costatum	215	215	14
Neogastropoda:Buccinoidea:Buccinidae	Probuccinum delicatulum	136	177	20.5
Neogastropoda:Buccinoidea:Buccinidae	Probuccinum tenerum	181	673	26
Neogastropoda:Buccinoidea:Buccinidae	Proneptunea duplicarinata	177	177	17
Neogastropoda:Buccinoidea:Buccinidae	Proneptunea fenestrata	26	122	12
Neogastropoda:Buccinoidea:Buccinidae	Proneptunea rufa	5	13	12.35
Neogastropoda:Buccinoidea:Buccinidae	Proneptunea subfenestrata	80	100	14.8
Neogastropoda:Buccinoidea:Buccinidae	Prosipho amiantus	80	100	6.65
Neogastropoda:Buccinoidea:Buccinidae	Prosipho antarctidis	384	494	12
Neogastropoda:Buccinoidea:Buccinidae	Prosipho astrolabiensis	95	238	11
Neogastropoda:Buccinoidea:Buccinidae	Prosipho chordatus	94	256	8.8
Neogastropoda:Buccinoidea:Buccinidae	Prosipho contrarius	94	500	6
Neogastropoda:Buccinoidea:Buccinidae	Prosipho crassicostatus	12	498	7.5
Neogastropoda:Buccinoidea:Buccinidae	Prosipho elongatus	467	467	15
Neogastropoda:Buccinoidea:Buccinidae	Prosipho enricoi	20	218	5
Neogastropoda:Buccinoidea:Buccinidae	Prosipho grohae	100	464	6
Neogastropoda:Buccinoidea:Buccinidae	Prosipho harrietae	35	35	6.2
Neogastropoda:Buccinoidea:Buccinidae	Prosipho hedleyi	64	64	6.2
Neogastropoda:Buccinoidea:Buccinidae	Prosipho hunteri	64	245	6.5
Neogastropoda:Buccinoidea:Buccinidae	Prosipho iodes	2	12	7.2
Neogastropoda:Buccinoidea:Buccinidae	Prosipho mundus	14	278	10.5
Neogastropoda:Buccinoidea:Buccinidae	Prosipho pellitus	94	100	6.5
Neogastropoda:Buccinoidea:Buccinidae	Prosipho reversus	220	220	4.9
Neogastropoda:Buccinoidea:Buccinidae	Prosipho sindemarkae	252	310	6
Neogastropoda:Buccinoidea:Buccinidae	Prosipho spiralis	257	498	7
Neogastropoda:Buccinoidea:Buccinidae	Prosipho turritus	12	300	7.3
Neogastropoda:Buccinoidea:Buccinidae	Prosipho wayae	270	587	6.2
Neogastropoda:Buccinoidea:Buccinidae	Ptychosalpinx globulus	128	1767	40
Neogastropoda:Buccinoidea:Buccinidae	Pyrulofusus deformis	4.5	100	110
Neogastropoda:Buccinoidea:Buccinidae	Retimohnia caelata	137	2811	27
Neogastropoda:Buccinoidea:Buccinidae	Retimohnia carolinensis	260	1715	15
Neogastropoda:Buccinoidea:Buccinidae	Retimohnia glypta	274	838	27
Neogastropoda:Buccinoidea:Buccinidae	Savatieria areolata	0	192	8
Neogastropoda:Buccinoidea:Buccinidae	Savatieria bertrandi	0	0	7
Neogastropoda:Buccinoidea:Buccinidae	Savatieria chordata	159	159	5.5
Neogastropoda:Buccinoidea:Buccinidae	Savatieria coppingeri	0	150	12
Neogastropoda:Buccinoidea:Buccinidae	Savatieria deseadensis	141	169	5.7
Neogastropoda:Buccinoidea:Buccinidae	Savatieria meridionalis	5.5	274	7.7
Neogastropoda:Buccinoidea:Buccinidae	Solenosteira cancellaria	0	101	36
Neogastropoda:Buccinoidea:Buccinidae	Spikebuccinum stephaniae	2186	4643	19.9
Neogastropoda:Buccinoidea:Buccinidae	Steye janasaraiarum	0	50	4.3
Neogastropoda:Buccinoidea:Buccinidae	Truncaria lindae	65	65	35
Neogastropoda:Buccinoidea:Buccinidae	Turrisipho fenestratus	263	263	46
Neogastropoda:Buccinoidea:Buccinidae	Turrisipho lachesis	25	1267	80.4
Neogastropoda:Buccinoidea:Buccinidae	Turrisipho voeringi	600	1200	77
Neogastropoda:Buccinoidea:Buccinidae	Volutopsius norwegicus	18	475	96
Neogastropoda:Buccinoidea:Colubrariidae	Colubraria antillana	20	20	30
Neogastropoda:Buccinoidea:Colubrariidae	Colubraria kathiewayana	20	25	28.7
Neogastropoda:Buccinoidea:Colubrariidae	Colubraria sunderlandi	20	20	27
Neogastropoda:Buccinoidea:Colubrariidae	Colubraria testacea	2.5	780	49
Neogastropoda:Buccinoidea:Columbellidae	Aesopus gracilis	20	20	10.7
Neogastropoda:Buccinoidea:Columbellidae	Aesopus obesus	1.5	65	14
Neogastropoda:Buccinoidea:Columbellidae	Aesopus stearnsii	7	51	6
Neogastropoda:Buccinoidea:Columbellidae	Amphissa acuminata	35	229	15
Neogastropoda:Buccinoidea:Columbellidae	Amphissa acutecostata	55	2811	12
Neogastropoda:Buccinoidea:Columbellidae	Amphissa cancellata	75	235	9.3
Neogastropoda:Buccinoidea:Columbellidae	Anachis alliouagana	0	15	4.1
Neogastropoda:Buccinoidea:Columbellidae	Anachis carloslirai	20	100	13.7
Neogastropoda:Buccinoidea:Columbellidae	Anachis coseli	1	3	15
Neogastropoda:Buccinoidea:Columbellidae	Anachis electona	0	6	10
Neogastropoda:Buccinoidea:Columbellidae	Anachis lyrata	0	6	18
Neogastropoda:Buccinoidea:Columbellidae	Anachis varia	0.5	7	15
Neogastropoda:Buccinoidea:Columbellidae	Astyris amphissella	755	1170	5
Neogastropoda:Buccinoidea:Columbellidae	Astyris angeli	54	54	4.2
Neogastropoda:Buccinoidea:Columbellidae	Astyris antares	10	90	3.6
Neogastropoda:Buccinoidea:Columbellidae	Astyris appressa	538	805	6
Neogastropoda:Buccinoidea:Columbellidae	Astyris bonariensis	110	146	9
Neogastropoda:Buccinoidea:Columbellidae	Astyris crumena	538	538	4
Neogastropoda:Buccinoidea:Columbellidae	Astyris diaphana	117	891	12
Neogastropoda:Buccinoidea:Columbellidae	Astyris embusa	805	805	4.5
Neogastropoda:Buccinoidea:Columbellidae	Astyris enida	538	805	6
Neogastropoda:Buccinoidea:Columbellidae	Astyris euribia	538	538	4
Neogastropoda:Buccinoidea:Columbellidae	Astyris georgiana	805	805	5
Neogastropoda:Buccinoidea:Columbellidae	Astyris guanahaniensis	0	6	4.5
Neogastropoda:Buccinoidea:Columbellidae	Astyris lunata	0	115	5.8
Neogastropoda:Buccinoidea:Columbellidae	Astyris multilineata	0	421	4.5
Neogastropoda:Buccinoidea:Columbellidae	Astyris perlucida	538	538	5
Neogastropoda:Buccinoidea:Columbellidae	Astyris profundi	196	1472	8
Neogastropoda:Buccinoidea:Columbellidae	Astyris projecta	538	538	6
Neogastropoda:Buccinoidea:Columbellidae	Astyris pura	27	2295	3
Neogastropoda:Buccinoidea:Columbellidae	Astyris raveneli	9	227	9.5
Neogastropoda:Buccinoidea:Columbellidae	Astyris rolani	54	54	4.1
Neogastropoda:Buccinoidea:Columbellidae	Astyris rosacea	5	178	13
Neogastropoda:Buccinoidea:Columbellidae	Astyris rubra	10	65	14.5
Neogastropoda:Buccinoidea:Columbellidae	Astyris sagenata	805	805	6
Neogastropoda:Buccinoidea:Columbellidae	Astyris stemma	538	538	6
Neogastropoda:Buccinoidea:Columbellidae	Astyris stricta	713	713	6.4
Neogastropoda:Buccinoidea:Columbellidae	Astyris strix	640	823	10.2
Neogastropoda:Buccinoidea:Columbellidae	Astyris verrilli	567	1472	9
Neogastropoda:Buccinoidea:Columbellidae	Astyris vidua	538	538	4
Neogastropoda:Buccinoidea:Columbellidae	Columbella dysoni	1	2	17
Neogastropoda:Buccinoidea:Columbellidae	Columbella mercatoria	0	81	24
Neogastropoda:Buccinoidea:Columbellidae	Columbella rusticoides	0	6	14.5
Neogastropoda:Buccinoidea:Columbellidae	Columbellopsis fusiformis	1.5	5	7
Neogastropoda:Buccinoidea:Columbellidae	Columbellopsis nycteis	1.5	50	8.1
Neogastropoda:Buccinoidea:Columbellidae	Conella ovulata	0	0.3	20
Neogastropoda:Buccinoidea:Columbellidae	Conella ovuloides	0.3	1.5	17.8
Neogastropoda:Buccinoidea:Columbellidae	Cosmioconcha dedonderi	280	280	11.2
Neogastropoda:Buccinoidea:Columbellidae	Cosmioconcha helenae	0	56	12.3
Neogastropoda:Buccinoidea:Columbellidae	Cosmioconcha humfreyi	288	288	11.7
Neogastropoda:Buccinoidea:Columbellidae	Cosmioconcha nitens	0	183	14.5
Neogastropoda:Buccinoidea:Columbellidae	Cosmioconcha rikae	7	180	14.2
Neogastropoda:Buccinoidea:Columbellidae	Costoanachis avara	0	46	14.5
Neogastropoda:Buccinoidea:Columbellidae	Costoanachis cascabulloi	30	30	7.4
Neogastropoda:Buccinoidea:Columbellidae	Costoanachis catenata	1.5	34	10
Neogastropoda:Buccinoidea:Columbellidae	Costoanachis fenneli	0	4	7.6
Neogastropoda:Buccinoidea:Columbellidae	Costoanachis floridana	0	14	12.2
Neogastropoda:Buccinoidea:Columbellidae	Costoanachis hotessieriana	0	73	8.2
Neogastropoda:Buccinoidea:Columbellidae	Costoanachis roberti	350	350	12.2
Neogastropoda:Buccinoidea:Columbellidae	Costoanachis semiplicata	0	46	14.2
Neogastropoda:Buccinoidea:Columbellidae	Costoanachis sertulariarum	0	20	13
Neogastropoda:Buccinoidea:Columbellidae	Costoanachis similis	1.2	9	10
Neogastropoda:Buccinoidea:Columbellidae	Costoanachis sparsa	0.5	80	12
Neogastropoda:Buccinoidea:Columbellidae	Costoanachis translirata	0	152	18
Neogastropoda:Buccinoidea:Columbellidae	Cotonopsis argentea	400	400	43
Neogastropoda:Buccinoidea:Columbellidae	Cotonopsis lafresnayi	91	400	23
Neogastropoda:Buccinoidea:Columbellidae	Cotonopsis lindae	70	152	24
Neogastropoda:Buccinoidea:Columbellidae	Decipifus sixaolus	0	5	5
Neogastropoda:Buccinoidea:Columbellidae	Eurypyrene ledaluciae	80	80	27.2
Neogastropoda:Buccinoidea:Columbellidae	Mazatlania cosentini	1	40	24
Neogastropoda:Buccinoidea:Columbellidae	Metulella columbellata	24	227	15
Neogastropoda:Buccinoidea:Columbellidae	Mitrella cabofrioensis	140	140	9.5
Neogastropoda:Buccinoidea:Columbellidae	Mitrella dichroa	0	8	8.5
Neogastropoda:Buccinoidea:Columbellidae	Mitrella ocellata	0	15	13
Neogastropoda:Buccinoidea:Columbellidae	Mitrella proscripta	0	0	4
Neogastropoda:Buccinoidea:Columbellidae	Mitrella tosatoi	300	400	26.3
Neogastropoda:Buccinoidea:Columbellidae	Mokumea albovittata	2	52	3.7
Neogastropoda:Buccinoidea:Columbellidae	Mokumea mokum	100	100	2.7
Neogastropoda:Buccinoidea:Columbellidae	Nassarina bushiae	27	278	9.15
Neogastropoda:Buccinoidea:Columbellidae	Nassarina glypta	7	805	5.8
Neogastropoda:Buccinoidea:Columbellidae	Nassarina metabrunnea	80	600	8
Neogastropoda:Buccinoidea:Columbellidae	Nassarina thetys	15	80	9.45
Neogastropoda:Buccinoidea:Columbellidae	Nitidella nitida	0	2	16
Neogastropoda:Buccinoidea:Columbellidae	Parvanachis isabellei	10	65	6
Neogastropoda:Buccinoidea:Columbellidae	Parvanachis obesa	0	68	6
Neogastropoda:Buccinoidea:Columbellidae	Parvanachis ostreicola	0	6	4.3
Neogastropoda:Buccinoidea:Columbellidae	Parvanachis paessleri	10	115	4.5
Neogastropoda:Buccinoidea:Columbellidae	Parvanachis radwini	0	0	6
Neogastropoda:Buccinoidea:Columbellidae	Pleurotoma' atlantica	0	0	6
Neogastropoda:Buccinoidea:Columbellidae	Rhombinella laevigata	0	23	20
Neogastropoda:Buccinoidea:Columbellidae	Steironepion maculatum	0	20	5
Neogastropoda:Buccinoidea:Columbellidae	Steironepion minus	0	219	6
Neogastropoda:Buccinoidea:Columbellidae	Steironepion moniliferum	0	82	5.1
Neogastropoda:Buccinoidea:Columbellidae	Strombina francesae	0.8	18	22.2
Neogastropoda:Buccinoidea:Columbellidae	Strombina pumilio	1.5	66	26
Neogastropoda:Buccinoidea:Columbellidae	Suturoglypta iontha	0	42	10
Neogastropoda:Buccinoidea:Columbellidae	Suturoglypta pretrii	15	33	10.5
Neogastropoda:Buccinoidea:Columbellidae	Zafrona dicomata	0.5	0.5	9
Neogastropoda:Buccinoidea:Columbellidae	Zafrona idalina	1	44	9
Neogastropoda:Buccinoidea:Columbellidae	Zafrona lindae	2	2	8
Neogastropoda:Buccinoidea:Columbellidae	Zafrona pulchella	0	9	12
Neogastropoda:Buccinoidea:Columbellidae	Zafrona sunderlandi	3	3	10
Neogastropoda:Buccinoidea:Columbellidae	Zafrona taylorae	2	2	11
Neogastropoda:Buccinoidea:Fasciolariidae	Fasciolaria' insularis	111	111	28
Neogastropoda:Buccinoidea:Fasciolariinae	Fasciolaria bullisi	73	164	134
Neogastropoda:Buccinoidea:Fasciolariinae	Fasciolaria hollisteri	0.6	35	158
Neogastropoda:Buccinoidea:Fasciolariinae	Fasciolaria hunteria	0	77	100
Neogastropoda:Buccinoidea:Fasciolariinae	Fasciolaria lilium	4	46	103
Neogastropoda:Buccinoidea:Fasciolariinae	Fasciolaria tephrina	420	480	280
Neogastropoda:Buccinoidea:Fasciolariinae	Fasciolaria tulipa	0	73	250
Neogastropoda:Buccinoidea:Fasciolariinae	Pleuroploca aurantiaca	0	72	150
Neogastropoda:Buccinoidea:Fasciolariinae	Triplofusus giganteus	0	200	609
Neogastropoda:Buccinoidea:Fusininae	Amiantofusus amiantus	1472	1472	27
Neogastropoda:Buccinoidea:Fusininae	Fusinus aepynotus	37	366	24
Neogastropoda:Buccinoidea:Fusininae	Fusinus agatha	60	60	96.8
Neogastropoda:Buccinoidea:Fusininae	Fusinus alcimus	174	183	15
Neogastropoda:Buccinoidea:Fusininae	Fusinus amphiurgus	185	366	14
Neogastropoda:Buccinoidea:Fusininae	Fusinus ansatus	1	220	230
Neogastropoda:Buccinoidea:Fusininae	Fusinus benjamini	45	195	182
Neogastropoda:Buccinoidea:Fusininae	Fusinus benthalis	99	1832	17
Neogastropoda:Buccinoidea:Fusininae	Fusinus blakensis	366	400	89.7
Neogastropoda:Buccinoidea:Fusininae	Fusinus brasiliensis	12	50	120
Neogastropoda:Buccinoidea:Fusininae	Fusinus carvalhoriosi	3	120	182
Neogastropoda:Buccinoidea:Fusininae	Fusinus chocolatus	128	257	64.5
Neogastropoda:Buccinoidea:Fusininae	Fusinus colombiensis	73	128	46
Neogastropoda:Buccinoidea:Fusininae	Fusinus couei	33	100	130
Neogastropoda:Buccinoidea:Fusininae	Fusinus dilectus	15	115	116
Neogastropoda:Buccinoidea:Fusininae	Fusinus dowianus	31	91	163
Neogastropoda:Buccinoidea:Fusininae	Fusinus excavatus	27	162	86
Neogastropoda:Buccinoidea:Fusininae	Fusinus frailensis	25	100	196
Neogastropoda:Buccinoidea:Fusininae	Fusinus frenguelli	30	160	143
Neogastropoda:Buccinoidea:Fusininae	Fusinus halistreptus	180	618	99
Neogastropoda:Buccinoidea:Fusininae	Fusinus hartvigii	11	146	65
Neogastropoda:Buccinoidea:Fusininae	Fusinus harveyi	329	403	51
Neogastropoda:Buccinoidea:Fusininae	Fusinus helenae	37	183	100
Neogastropoda:Buccinoidea:Fusininae	Fusinus josei	400	400	98
Neogastropoda:Buccinoidea:Fusininae	Fusinus lightbourni	183	366	70
Neogastropoda:Buccinoidea:Fusininae	Fusinus marcusi	366	421	102
Neogastropoda:Buccinoidea:Fusininae	Fusinus marmoratus	3	18	118
Neogastropoda:Buccinoidea:Fusininae	Fusinus martinezi	35	37	123
Neogastropoda:Buccinoidea:Fusininae	Fusinus rushii	366	366	8.3
Neogastropoda:Buccinoidea:Fusininae	Fusinus schrammi	180	250	77
Neogastropoda:Buccinoidea:Fusininae	Fusinus stegeri	183	375	120
Neogastropoda:Buccinoidea:Fusininae	Fusinus strigatus	5	25	66
Neogastropoda:Buccinoidea:Fusininae	Fusinus thompsoni	154	154	13.6
Neogastropoda:Buccinoidea:Fusininae	Fusinus timessus	37	465	158
Neogastropoda:Buccinoidea:Fusininae	Fusinus vitreus	805	805	9.5
Neogastropoda:Buccinoidea:Fusininae	Harasewychia harasewychi	200	200	34
Neogastropoda:Buccinoidea:Melongenidae	Busycon candelabrum	0	64	232
Neogastropoda:Buccinoidea:Melongenidae	Busycon carica	0	70	249
Neogastropoda:Buccinoidea:Melongenidae	Busycon coarctatum	46	91	107
Neogastropoda:Buccinoidea:Melongenidae	Busycon laeostomum	0	15	258
Neogastropoda:Buccinoidea:Melongenidae	Busycon lyonsi	133	133	135
Neogastropoda:Buccinoidea:Melongenidae	Busycon perversum	7	18	250
Neogastropoda:Buccinoidea:Melongenidae	Busycon pulleyi	0	0	200
Neogastropoda:Buccinoidea:Melongenidae	Busycon sinistrum	0	73	450
Neogastropoda:Buccinoidea:Melongenidae	Busycotypus canaliculatus	0	40	201
Neogastropoda:Buccinoidea:Melongenidae	Busycotypus plagosus	0	6	100
Neogastropoda:Buccinoidea:Melongenidae	Busycotypus spiratus	0	46	131
Neogastropoda:Buccinoidea:Melongenidae	Melongena bicolor	0	0.6	72
Neogastropoda:Buccinoidea:Melongenidae	Melongena corona	0	2	205
Neogastropoda:Buccinoidea:Melongenidae	Melongena melongena	0	44	182
Neogastropoda:Buccinoidea:Melongenidae	Melongena sprucecreekensis	0	0	185
Neogastropoda:Buccinoidea:Melongenidae	Pugilina morio	0	30	166
Neogastropoda:Buccinoidea:Nassariidae	Buccinanops cochlidium	5	66	91
Neogastropoda:Buccinoidea:Nassariidae	Buccinanops deformis	0	40	51
Neogastropoda:Buccinoidea:Nassariidae	Buccinanops duartei	0	0	30.5
Neogastropoda:Buccinoidea:Nassariidae	Buccinanops globulosus	0	6	48
Neogastropoda:Buccinoidea:Nassariidae	Buccinanops monilifer	0	50	40
Neogastropoda:Buccinoidea:Nassariidae	Buccinanops paytensis	0	0	55
Neogastropoda:Buccinoidea:Nassariidae	Buccinanops uruguayensis	15	45	31
Neogastropoda:Buccinoidea:Nassariidae	Ilyanassa obsoleta	0	12	38.2
Neogastropoda:Buccinoidea:Nassariidae	Ilyanassa trivittata	0	90	24.9
Neogastropoda:Buccinoidea:Nassariidae	Nassarius acutus	2	110	15
Neogastropoda:Buccinoidea:Nassariidae	Nassarius albus	0	58	12.8
Neogastropoda:Buccinoidea:Nassariidae	Nassarius antillarum	0	57	12
Neogastropoda:Buccinoidea:Nassariidae	Nassarius candidissimus	0	20	11.4
Neogastropoda:Buccinoidea:Nassariidae	Nassarius capillaris	26	90	12.7
Neogastropoda:Buccinoidea:Nassariidae	Nassarius cinctellus	37	37	13
Neogastropoda:Buccinoidea:Nassariidae	Nassarius compertus	3	50	4
Neogastropoda:Buccinoidea:Nassariidae	Nassarius consensus	6	80	14.6
Neogastropoda:Buccinoidea:Nassariidae	Nassarius hotessierianus	64	1472	5.5
Neogastropoda:Buccinoidea:Nassariidae	Nassarius karinae	0	2	10
Neogastropoda:Buccinoidea:Nassariidae	Nassarius pernitidus	150	400	18
Neogastropoda:Buccinoidea:Nassariidae	Nassarius polygonatus	0	0	16
Neogastropoda:Buccinoidea:Nassariidae	Nassarius sanctaehelenae	37	37	10.4
Neogastropoda:Buccinoidea:Nassariidae	Nassarius scissuratus	11	1472	15
Neogastropoda:Buccinoidea:Nassariidae	Nassarius tango	51	51	12
Neogastropoda:Buccinoidea:Nassariidae	Nassarius vibex	0	31	20
Neogastropoda:Buccinoidea:Peristerniinae	Bullockus mcmurrayi	243	347	51.5
Neogastropoda:Buccinoidea:Peristerniinae	Bullockus varai	183	183	70
Neogastropoda:Buccinoidea:Peristerniinae	Dolicholatirus pauli	40	366	30
Neogastropoda:Buccinoidea:Peristerniinae	Hemipolygona beckyae	30	190	55
Neogastropoda:Buccinoidea:Peristerniinae	Hemipolygona cariniferus	0	183	73
Neogastropoda:Buccinoidea:Peristerniinae	Hemipolygona cuna	60	60	46
Neogastropoda:Buccinoidea:Peristerniinae	Hemipolygona mcgintyi	5	20	70
Neogastropoda:Buccinoidea:Peristerniinae	Lamellilatirus ceramidus	90	412	51
Neogastropoda:Buccinoidea:Peristerniinae	Leucozonia granulilabris	7	200	71.5
Neogastropoda:Buccinoidea:Peristerniinae	Leucozonia leucozonalis	0	2	53.7
Neogastropoda:Buccinoidea:Peristerniinae	Leucozonia nassa	0	70	68.2
Neogastropoda:Buccinoidea:Peristerniinae	Leucozonia ocellata	0	23	37.7
Neogastropoda:Buccinoidea:Peristerniinae	Leucozonia ponderosa	10	10	67
Neogastropoda:Buccinoidea:Peristerniinae	Polygona abbotti	3	12	52.1
Neogastropoda:Buccinoidea:Peristerniinae	Polygona anapetes	60	100	55
Neogastropoda:Buccinoidea:Peristerniinae	Polygona angulata	0	72	76.5
Neogastropoda:Buccinoidea:Peristerniinae	Polygona bayeri	10	10	39
Neogastropoda:Buccinoidea:Peristerniinae	Polygona brevicaudata	0.3	51	40
Neogastropoda:Buccinoidea:Peristerniinae	Polygona devyanae	50	140	36.3
Neogastropoda:Buccinoidea:Peristerniinae	Polygona infundibulum	2	55	80
Neogastropoda:Buccinoidea:Peristerniinae	Polygona lactea	63	65	32
Neogastropoda:Buccinoidea:Peristerniinae	Polygona martini	4.5	6	55
Neogastropoda:Buccinoidea:Peristerniinae	Polygona nemata	37	46	60.4
Neogastropoda:Buccinoidea:Peristerniinae	Polygona ogum	0	0	40.7
Neogastropoda:Buccinoidea:Peristerniinae	Polygona vermeiji	0	0	25
Neogastropoda:Buccinoidea:Peristerniinae	Pustulatirus eppi	0	0	24
Neogastropoda:Buccinoidea:Peristerniinae	Pustulatirus virginensis	2	42	44
Neogastropoda:Buccinoidea:Peristerniinae	Teralatirus cayohuesonicus	0	52	20
Neogastropoda:Buccinoidea:Peristerniinae	Teralatirus ernesti	5	8	12
Neogastropoda:Buccinoidea:Peristerniinae	Teralatirus funebris	2	2	12
Neogastropoda:Cancellarioidea:Cancellariidae	Admete haini	181	481	9.5
Neogastropoda:Cancellarioidea:Cancellariidae	Admete magellanica	5.5	251	11.8
Neogastropoda:Cancellarioidea:Cancellariidae	Admete schythei	85	85	16
Neogastropoda:Cancellarioidea:Cancellariidae	Admete viridula	10	1400	27
Neogastropoda:Cancellarioidea:Cancellariidae	Admetula bayeri	585	591	19.4
Neogastropoda:Cancellarioidea:Cancellariidae	Admetula vossi	622	695	12.8
Neogastropoda:Cancellarioidea:Cancellariidae	Agatrix agassizii	33	91	13.5
Neogastropoda:Cancellarioidea:Cancellariidae	Agatrix epomis	60	68	14.6
Neogastropoda:Cancellarioidea:Cancellariidae	Aphera lindae	200	200	10
Neogastropoda:Cancellarioidea:Cancellariidae	Axelella brasiliensis	620	682	4.8
Neogastropoda:Cancellarioidea:Cancellariidae	Axelella scalatella	40	80	13.9
Neogastropoda:Cancellarioidea:Cancellariidae	Axelella smithii	20	99	17
Neogastropoda:Cancellarioidea:Cancellariidae	Brocchinia clenchi	637	637	6.3
Neogastropoda:Cancellarioidea:Cancellariidae	Brocchinia nodosa	678	1850	12
Neogastropoda:Cancellarioidea:Cancellariidae	Brocchinia pustulosa	637	682	11.6
Neogastropoda:Cancellarioidea:Cancellariidae	Cancellaria mediamericana	0	0	36
Neogastropoda:Cancellarioidea:Cancellariidae	Cancellaria petuchi	0	40	37
Neogastropoda:Cancellarioidea:Cancellariidae	Cancellaria reticulata	0	73	55
Neogastropoda:Cancellarioidea:Cancellariidae	Cancellaria richardpetiti	150	150	31
Neogastropoda:Cancellarioidea:Cancellariidae	Cancellaria rosewateri	366	576	30.4
Neogastropoda:Cancellarioidea:Cancellariidae	Gerdiella cingulata	549	732	31.5
Neogastropoda:Cancellarioidea:Cancellariidae	Gerdiella gerda	648	864	30.2
Neogastropoda:Cancellarioidea:Cancellariidae	Gerdiella santa	525	733	30.2
Neogastropoda:Cancellarioidea:Cancellariidae	Iphinopsis inflata	2359	3200	6
Neogastropoda:Cancellarioidea:Cancellariidae	Iphinopsis nuda	538	538	6
Neogastropoda:Cancellarioidea:Cancellariidae	Microcancilla microscopica	366	1426	4.3
Neogastropoda:Cancellarioidea:Cancellariidae	Nothoadmete antarctica	73	659	11.6
Neogastropoda:Cancellarioidea:Cancellariidae	Nothoadmete consobrina	118	604	12
Neogastropoda:Cancellarioidea:Cancellariidae	Nothoadmete tumida	40	80	12.5
Neogastropoda:Cancellarioidea:Cancellariidae	Trigonostoma rugosum	0	25	25
Neogastropoda:Cancellarioidea:Cancellariidae	Trigonostoma tenerum	0	73	39
Neogastropoda:Cancellarioidea:Cancellariidae	Tritonoharpa bayeri	35	35	17
Neogastropoda:Cancellarioidea:Cancellariidae	Tritonoharpa cubapatriae	20	20	45
Neogastropoda:Cancellarioidea:Cancellariidae	Tritonoharpa lanceolata	0	178	38
Neogastropoda:Cancellarioidea:Cancellariidae	Tritonoharpa leali	20	60	18.4
Neogastropoda:Conoidea:Clathurellinae	Bathytoma mitrella	823	1170	12.5
Neogastropoda:Conoidea:Clathurellinae	Bathytoma viabrunnea	183	653	70
Neogastropoda:Conoidea:Clathurellinae	Borsonella ceroplasta	713	713	12.7
Neogastropoda:Conoidea:Clathurellinae	Borsonella silicea	640	640	10.4
Neogastropoda:Conoidea:Clathurellinae	Borsonia brasiliana	274	274	12.9
Neogastropoda:Conoidea:Clathurellinae	Borsonia syngenes	713	823	28.7
Neogastropoda:Conoidea:Clathurellinae	Brachytoma rioensis	73	125	22.5
Neogastropoda:Conoidea:Clathurellinae	Clathurella perdecorata	538	805	11
Neogastropoda:Conoidea:Clathurellinae	Cordieria rouaultii	139	188	13.6
Neogastropoda:Conoidea:Clathurellinae	Corinnaeturris leucomata	100	1719	19
Neogastropoda:Conoidea:Clathurellinae	Crockerella toreumata	402	715	10.2
Neogastropoda:Conoidea:Clathurellinae	Cymakra dubia	0	25	6.2
Neogastropoda:Conoidea:Clathurellinae	Cymakra torticula	732	732	12.2
Neogastropoda:Conoidea:Clathurellinae	Darbya lira	329	731	22.6
Neogastropoda:Conoidea:Clathurellinae	Diptychophlia hubrechti	260	260	8.8
Neogastropoda:Conoidea:Clathurellinae	Drilliola loprestiana	48	1829	8.7
Neogastropoda:Conoidea:Clathurellinae	Drilliola pruina	878	2359	21
Neogastropoda:Conoidea:Clathurellinae	Glyphostoma claudoni	6	80	13
Neogastropoda:Conoidea:Clathurellinae	Glyphostoma dentiferum	27	27	32
Neogastropoda:Conoidea:Clathurellinae	Glyphostoma elsae	53	67	14.3
Neogastropoda:Conoidea:Clathurellinae	Glyphostoma epicasta	150	658	31
Neogastropoda:Conoidea:Clathurellinae	Glyphostoma gabbii	55	780	17.5
Neogastropoda:Conoidea:Clathurellinae	Glyphostoma golfoyaquense	128	421	20
Neogastropoda:Conoidea:Clathurellinae	Glyphostoma gratulum	55	1472	17.5
Neogastropoda:Conoidea:Clathurellinae	Glyphostoma herminea	37	165	21
Neogastropoda:Conoidea:Clathurellinae	Glyphostoma leucum	1103	1103	15
Neogastropoda:Conoidea:Clathurellinae	Glyphostoma phalera	214	214	12.3
Neogastropoda:Conoidea:Clathurellinae	Glyphostoma pilsbryi	91	183	9.5
Neogastropoda:Conoidea:Clathurellinae	Microdrillia crispata	640	640	5
Neogastropoda:Conoidea:Clathurellinae	Mitrolumna biplicata	10	805	8
Neogastropoda:Conoidea:Clathurellinae	Mitrolumna haycocki	100	183	5.5
Neogastropoda:Conoidea:Clathurellinae	Mitrolumna undulata	538	538	7.5
Neogastropoda:Conoidea:Clathurellinae	Mitromorpha dormitor	0.3	3	7.25
Neogastropoda:Conoidea:Clathurellinae	Mitromorpha zilpha	538	805	6
Neogastropoda:Conoidea:Clathurellinae	Nannodiella oxia	0	91	5
Neogastropoda:Conoidea:Clathurellinae	Nannodiella vespuciana	0	103	6
Neogastropoda:Conoidea:Clathurellinae	Paraborsonia lindae	35	35	16
Neogastropoda:Conoidea:Clathurellinae	Suavodrillia textilia	538	805	8
Neogastropoda:Conoidea:Clathurellinae	Typhlomangelia lincta	713	713	11.7
Neogastropoda:Conoidea:Clathurellinae	Typhlomangelia nivalis	1331	2100	27
Neogastropoda:Conoidea:Clathurellinae	Typhlomangelia tmeta	640	640	7
Neogastropoda:Conoidea:Cochlespirinae	Aforia goniodes	110	1097	38.3
Neogastropoda:Conoidea:Cochlespirinae	Aforia magnifica	73	1437	150
Neogastropoda:Conoidea:Cochlespirinae	Aforia multispiralis	265	1437	57
Neogastropoda:Conoidea:Cochlespirinae	Cochlespira elegans	55	1472	60
Neogastropoda:Conoidea:Cochlespirinae	Cochlespira elongata	75	600	36.7
Neogastropoda:Conoidea:Cochlespirinae	Cochlespira radiata	24	1170	32
Neogastropoda:Conoidea:Cochlespirinae	Fusiturricula acra	64	64	34
Neogastropoda:Conoidea:Cochlespirinae	Fusiturricula altenai	120	300	73
Neogastropoda:Conoidea:Cochlespirinae	Fusiturricula enae	500	550	23.5
Neogastropoda:Conoidea:Cochlespirinae	Fusiturricula fenimorei	146	329	71
Neogastropoda:Conoidea:Cochlespirinae	Fusiturricula humerosa	65	65	19
Neogastropoda:Conoidea:Cochlespirinae	Fusiturricula iole	35	35	26.6
Neogastropoda:Conoidea:Cochlespirinae	Fusiturricula jaquensis	27	100	55
Neogastropoda:Conoidea:Cochlespirinae	Fusiturricula lavinoides	70	70	11
Neogastropoda:Conoidea:Cochlespirinae	Fusiturricula maesae	91	91	54
Neogastropoda:Conoidea:Cochlespirinae	Fusiturricula sunderlandi	70	70	33
Neogastropoda:Conoidea:Cochlespirinae	Fusiturricula taurina	65	65	9
Neogastropoda:Conoidea:Cochlespirinae	Irenosyrinx hypomela	2910	2997	47
Neogastropoda:Conoidea:Cochlespirinae	Knefastia hilli	70	70	58
Neogastropoda:Conoidea:Cochlespirinae	Leucosyrinx angusteplicata	110	340	21.3
Neogastropoda:Conoidea:Cochlespirinae	Leucosyrinx bolbodes	1234	1234	8.1
Neogastropoda:Conoidea:Cochlespirinae	Leucosyrinx hemimeres	80	1234	15
Neogastropoda:Conoidea:Cochlespirinae	Leucosyrinx paratenoceras	200	785	43.5
Neogastropoda:Conoidea:Cochlespirinae	Leucosyrinx pelagia	805	986	10.8
Neogastropoda:Conoidea:Cochlespirinae	Leucosyrinx plebeia	640	640	38
Neogastropoda:Conoidea:Cochlespirinae	Leucosyrinx subgrundifera	896	1719	34
Neogastropoda:Conoidea:Cochlespirinae	Leucosyrinx taludana	600	600	23
Neogastropoda:Conoidea:Cochlespirinae	Leucosyrinx tenoceras	402	1324	60
Neogastropoda:Conoidea:Cochlespirinae	Leucosyrinx verrillii	274	2910	36
Neogastropoda:Conoidea:Cochlespirinae	Pyrgospira candace	0	3	10.4
Neogastropoda:Conoidea:Cochlespirinae	Pyrgospira ostrearum	0	165	23
Neogastropoda:Conoidea:Cochlespirinae	Pyrgospira tampaensis	0	165	32
Neogastropoda:Conoidea:Conidae	Conus abrolhosensis	20	20	26
Neogastropoda:Conoidea:Conidae	Conus acutimarginatus	0	10	20
Neogastropoda:Conoidea:Conidae	Conus amphiurgus	9	61	54
Neogastropoda:Conoidea:Conidae	Conus anabathrum	0	122	51
Neogastropoda:Conoidea:Conidae	Conus arangoi	10	30	45.5
Neogastropoda:Conoidea:Conidae	Conus archetypus	0	90	31.5
Neogastropoda:Conoidea:Conidae	Conus armiger	35	227	40
Neogastropoda:Conoidea:Conidae	Conus attenuatus	10	81	28
Neogastropoda:Conoidea:Conidae	Conus aurantius	1.5	10	70.4
Neogastropoda:Conoidea:Conidae	Conus aureonimbosus	70	150	27
Neogastropoda:Conoidea:Conidae	Conus aureopunctatus	35	35	17
Neogastropoda:Conoidea:Conidae	Conus bahamensis	73	73	28.5
Neogastropoda:Conoidea:Conidae	Conus baiano	10	25	28.6
Neogastropoda:Conoidea:Conidae	Conus bayeri	35	35	16
Neogastropoda:Conoidea:Conidae	Conus baylei	8	8	55
Neogastropoda:Conoidea:Conidae	Conus bessei	20	20	15
Neogastropoda:Conoidea:Conidae	Conus bodarti	20	35	16.6
Neogastropoda:Conoidea:Conidae	Conus brunneobandatus	20	61	34
Neogastropoda:Conoidea:Conidae	Conus brunneofilaris	65	65	14
Neogastropoda:Conoidea:Conidae	Conus burryae	1.5	1.5	35
Neogastropoda:Conoidea:Conidae	Conus cancellatus	26	110	80
Neogastropoda:Conoidea:Conidae	Conus cardinalis	0	21	32.2
Neogastropoda:Conoidea:Conidae	Conus cargilei	20	35	24.5
Neogastropoda:Conoidea:Conidae	Conus caysalensis	9	18	27
Neogastropoda:Conoidea:Conidae	Conus cedonulli cedonulli	2	50	65
Neogastropoda:Conoidea:Conidae	Conus cedonulli dominicanus	2	20	56.3
Neogastropoda:Conoidea:Conidae	Conus cedonulli insularis	20	160	55.3
Neogastropoda:Conoidea:Conidae	Conus centurio	2	175	85.5
Neogastropoda:Conoidea:Conidae	Conus ceruttii	10	25	40.3
Neogastropoda:Conoidea:Conidae	Conus cingulatus	0	0	44
Neogastropoda:Conoidea:Conidae	Conus clerii	15	100	65
Neogastropoda:Conoidea:Conidae	Conus cuna	3	3	23
Neogastropoda:Conoidea:Conidae	Conus curassaviensis	2	9	51
Neogastropoda:Conoidea:Conidae	Conus daucus	0	120	66
Neogastropoda:Conoidea:Conidae	Conus delessertii	15	198	100
Neogastropoda:Conoidea:Conidae	Conus delucai	15	25	14.7
Neogastropoda:Conoidea:Conidae	Conus deynzerorum	3	3	13.5
Neogastropoda:Conoidea:Conidae	Conus duffyi	2	2	42
Neogastropoda:Conoidea:Conidae	Conus ermineus	0	101	103
Neogastropoda:Conoidea:Conidae	Conus eversoni	20	20	18
Neogastropoda:Conoidea:Conidae	Conus finkli	35	61	37
Neogastropoda:Conoidea:Conidae	Conus flammeacolor	20	55	26
Neogastropoda:Conoidea:Conidae	Conus flavescens	0	122	25
Neogastropoda:Conoidea:Conidae	Conus gadesi	18	23	11.4
Neogastropoda:Conoidea:Conidae	Conus garciai	37	49	69
Neogastropoda:Conoidea:Conidae	Conus glenni	1	1	18.5
Neogastropoda:Conoidea:Conidae	Conus glicksteini	122	122	22
Neogastropoda:Conoidea:Conidae	Conus granulatus	0	30	64.1
Neogastropoda:Conoidea:Conidae	Conus harlandi	12	18	36
Neogastropoda:Conoidea:Conidae	Conus havanensis	10	30	25
Neogastropoda:Conoidea:Conidae	Conus henckesi	1	2	17.3
Neogastropoda:Conoidea:Conidae	Conus hennequini	2	2	23
Neogastropoda:Conoidea:Conidae	Conus hieroglyphus	6	6	21
Neogastropoda:Conoidea:Conidae	Conus honkeri	35	35	37
Neogastropoda:Conoidea:Conidae	Conus ignotus	25	35	22.6
Neogastropoda:Conoidea:Conidae	Conus jacarusoi	15	15	25
Neogastropoda:Conoidea:Conidae	Conus jaspideus	0	97	30
Neogastropoda:Conoidea:Conidae	Conus jourdani	0	0	30.2
Neogastropoda:Conoidea:Conidae	Conus jucundus	0.3	0.3	43
Neogastropoda:Conoidea:Conidae	Conus julieandreae	3	30	30.7
Neogastropoda:Conoidea:Conidae	Conus kalafuti	1.5	12	15
Neogastropoda:Conoidea:Conidae	Conus kevani	35	35	17
Neogastropoda:Conoidea:Conidae	Conus kremerorum	70	70	30
Neogastropoda:Conoidea:Conidae	Conus kulkulcan	2	15	36
Neogastropoda:Conoidea:Conidae	Conus leekremeri	240	240	30
Neogastropoda:Conoidea:Conidae	Conus lenhilli	440	440	41.3
Neogastropoda:Conoidea:Conidae	Conus lightbourni	497	497	47.7
Neogastropoda:Conoidea:Conidae	Conus lindae	240	250	31
Neogastropoda:Conoidea:Conidae	Conus lucaya	10	10	28
Neogastropoda:Conoidea:Conidae	Conus magellanicus	0	26	26
Neogastropoda:Conoidea:Conidae	Conus magnottei	2	2	14
Neogastropoda:Conoidea:Conidae	Conus mappa granarius	3	70	56.9
Neogastropoda:Conoidea:Conidae	Conus mappa mappa	15	152	66.5
Neogastropoda:Conoidea:Conidae	Conus mappa trinitarius	3	80	66.3
Neogastropoda:Conoidea:Conidae	Conus mauricioi	10	25	20.7
Neogastropoda:Conoidea:Conidae	Conus mazei	152	549	59
Neogastropoda:Conoidea:Conidae	Conus mcgintyi	55	219	52.2
Neogastropoda:Conoidea:Conidae	Conus mindanus	0	210	50
Neogastropoda:Conoidea:Conidae	Conus mus	0	18	43.5
Neogastropoda:Conoidea:Conidae	Conus nodiferus	70	70	38
Neogastropoda:Conoidea:Conidae	Conus ortneri	6	7	25
Neogastropoda:Conoidea:Conidae	Conus pacei	250	250	20
Neogastropoda:Conoidea:Conidae	Conus parascalaris	35	35	23
Neogastropoda:Conoidea:Conidae	Conus paschalli	0	0	27
Neogastropoda:Conoidea:Conidae	Conus patae	9	61	28
Neogastropoda:Conoidea:Conidae	Conus paulae	35	35	31
Neogastropoda:Conoidea:Conidae	Conus pealii	0	0	25
Neogastropoda:Conoidea:Conidae	Conus penchaszadehi	21	107	39
Neogastropoda:Conoidea:Conidae	Conus perryae	11	11	13
Neogastropoda:Conoidea:Conidae	Conus philippii	65	65	36
Neogastropoda:Conoidea:Conidae	Conus portobeloensis	30	30	31
Neogastropoda:Conoidea:Conidae	Conus poulosi	35	53	50
Neogastropoda:Conoidea:Conidae	Conus pseudaurantius	3	5	41
Neogastropoda:Conoidea:Conidae	Conus pseudocardinalis	20	35	23.5
Neogastropoda:Conoidea:Conidae	Conus puncticulatus	0	15	32
Neogastropoda:Conoidea:Conidae	Conus pusio	0	23	24.5
Neogastropoda:Conoidea:Conidae	Conus rachelae	35	35	24
Neogastropoda:Conoidea:Conidae	Conus rainesae	55	110	25
Neogastropoda:Conoidea:Conidae	Conus regius	0	95	75
Neogastropoda:Conoidea:Conidae	Conus richardbinghami	1	20	35
Neogastropoda:Conoidea:Conidae	Conus riosi	50	61	54
Neogastropoda:Conoidea:Conidae	Conus ritae	10	20	27.5
Neogastropoda:Conoidea:Conidae	Conus rosalindensis	3	3	19
Neogastropoda:Conoidea:Conidae	Conus rosemaryae	85	85	25
Neogastropoda:Conoidea:Conidae	Conus sahlbergi	3	12	19
Neogastropoda:Conoidea:Conidae	Conus sanderi	35	175	57
Neogastropoda:Conoidea:Conidae	Conus sauros	48	140	30
Neogastropoda:Conoidea:Conidae	Conus schirrmeisteri	20	35	10.3
Neogastropoda:Conoidea:Conidae	Conus scopulorum	47	120	26.5
Neogastropoda:Conoidea:Conidae	Conus selenae	18	135	19
Neogastropoda:Conoidea:Conidae	Conus sennottorum	26	61	46
Neogastropoda:Conoidea:Conidae	Conus spurius	0	64	80
Neogastropoda:Conoidea:Conidae	Conus stanfieldi	6	7	33
Neogastropoda:Conoidea:Conidae	Conus stearnsii	0	57	24.5
Neogastropoda:Conoidea:Conidae	Conus stimpsoni	42	196	50
Neogastropoda:Conoidea:Conidae	Conus sunderlandi	18	18	33
Neogastropoda:Conoidea:Conidae	Conus theodorei	15	15	43
Neogastropoda:Conoidea:Conidae	Conus velaensis	35	35	31
Neogastropoda:Conoidea:Conidae	Conus venezuelanus	25	25	27
Neogastropoda:Conoidea:Conidae	Conus villepinii	25	475	93
Neogastropoda:Conoidea:Conidae	Conus zylmanae	6	7	24
Neogastropoda:Conoidea:Crassispirinae	Belalora cunninghami	110	165	10
Neogastropoda:Conoidea:Crassispirinae	Belalora striatula	202	202	5
Neogastropoda:Conoidea:Crassispirinae	Buchema apitoa	31	146	9.9
Neogastropoda:Conoidea:Crassispirinae	Buchema hadromeres	15	20	18
Neogastropoda:Conoidea:Crassispirinae	Buchema interpleura	0	80	10
Neogastropoda:Conoidea:Crassispirinae	Buchema interstrigata	2	274	12
Neogastropoda:Conoidea:Crassispirinae	Buchema liella	31	69	15
Neogastropoda:Conoidea:Crassispirinae	Buchema mamona	55	73	10.4
Neogastropoda:Conoidea:Crassispirinae	Buchema suimaca	69	174	12.3
Neogastropoda:Conoidea:Crassispirinae	Buchema tainoa	146	219	14.2
Neogastropoda:Conoidea:Crassispirinae	Carinodrillia braziliensis	35	85	25
Neogastropoda:Conoidea:Crassispirinae	Conorbela antarctica	125	1437	30
Neogastropoda:Conoidea:Crassispirinae	Crassispira affinis	42	44	18
Neogastropoda:Conoidea:Crassispirinae	Crassispira apicata	0	103	18.1
Neogastropoda:Conoidea:Crassispirinae	Crassispira cubana	1	91	27
Neogastropoda:Conoidea:Crassispirinae	Crassispira fuscescens	0.6	90	26
Neogastropoda:Conoidea:Crassispirinae	Crassispira latizonata	0	0	9
Neogastropoda:Conoidea:Crassispirinae	Crassispira nigrescens	0	6	8.5
Neogastropoda:Conoidea:Crassispirinae	Crassispira pellisphocae	0	2	11
Neogastropoda:Conoidea:Crassispirinae	Crassispira premorra	183	732	9.5
Neogastropoda:Conoidea:Crassispirinae	Crassispira rhythmica	200	200	15
Neogastropoda:Conoidea:Crassispirinae	Crassispira vexillum	0.3	0.3	5
Neogastropoda:Conoidea:Crassispirinae	Darrylia kleinrosa	2.5	3	8.5
Neogastropoda:Conoidea:Crassispirinae	Hindsiclava alesidota	26	195	53
Neogastropoda:Conoidea:Crassispirinae	Hindsiclava appelii	51	51	28
Neogastropoda:Conoidea:Crassispirinae	Hindsiclava chazaliei	6	100	43
Neogastropoda:Conoidea:Crassispirinae	Hindsiclava consors	35	35	44
Neogastropoda:Conoidea:Crassispirinae	Hindsiclava jungi	30	60	59
Neogastropoda:Conoidea:Crassispirinae	Hindsiclava macilenta	65	203	37
Neogastropoda:Conoidea:Crassispirinae	Hindsiclava polytorta	755	755	33.5
Neogastropoda:Conoidea:Crassispirinae	Hindsiclava tippetti	35	37	75
Neogastropoda:Conoidea:Crassispirinae	Inodrillia acloneta	311	805	12
Neogastropoda:Conoidea:Crassispirinae	Inodrillia acova	137	247	8.7
Neogastropoda:Conoidea:Crassispirinae	Inodrillia acrybia	249	538	10
Neogastropoda:Conoidea:Crassispirinae	Inodrillia aepynota	46	227	15.6
Neogastropoda:Conoidea:Crassispirinae	Inodrillia amblytera	137	260	15
Neogastropoda:Conoidea:Crassispirinae	Inodrillia avira	183	382	10.1
Neogastropoda:Conoidea:Crassispirinae	Inodrillia carpenteri	157	283	7
Neogastropoda:Conoidea:Crassispirinae	Inodrillia cestrota	200	538	12.6
Neogastropoda:Conoidea:Crassispirinae	Inodrillia dalli	130	344	19.5
Neogastropoda:Conoidea:Crassispirinae	Inodrillia dido	64	165	8
Neogastropoda:Conoidea:Crassispirinae	Inodrillia ebur	538	538	8
Neogastropoda:Conoidea:Crassispirinae	Inodrillia gibba	146	146	6.7
Neogastropoda:Conoidea:Crassispirinae	Inodrillia hatterasensis	115	260	17
Neogastropoda:Conoidea:Crassispirinae	Inodrillia hesperia	201	263	14.8
Neogastropoda:Conoidea:Crassispirinae	Inodrillia hilda	216	247	11.2
Neogastropoda:Conoidea:Crassispirinae	Inodrillia ino	183	247	8.1
Neogastropoda:Conoidea:Crassispirinae	Inodrillia martha	187	344	17.2
Neogastropoda:Conoidea:Crassispirinae	Inodrillia miamia	42	229	14.5
Neogastropoda:Conoidea:Crassispirinae	Inodrillia nucleata	137	713	13.5
Neogastropoda:Conoidea:Crassispirinae	Inodrillia pharcida	183	1832	11.8
Neogastropoda:Conoidea:Crassispirinae	Inodrillia vetula	165	183	8
Neogastropoda:Conoidea:Crassispirinae	Lioglyphostoma acrocarinatum	538	538	6.5
Neogastropoda:Conoidea:Crassispirinae	Lioglyphostoma adematum	27	100	10
Neogastropoda:Conoidea:Crassispirinae	Lioglyphostoma aguadillanum	50	73	14
Neogastropoda:Conoidea:Crassispirinae	Lioglyphostoma antillarum	50	80	9
Neogastropoda:Conoidea:Crassispirinae	Lioglyphostoma hendersoni	77	421	12.4
Neogastropoda:Conoidea:Crassispirinae	Lioglyphostoma jousseaumei	40	100	11
Neogastropoda:Conoidea:Crassispirinae	Lioglyphostoma oenoa	110	293	9.1
Neogastropoda:Conoidea:Crassispirinae	Lioglyphostoma woodringi	46	46	9.4
Neogastropoda:Conoidea:Crassispirinae	Viridrillia bahamensis	0	0	10
Neogastropoda:Conoidea:Crassispirinae	Viridrillia cervina	22	174	10.4
Neogastropoda:Conoidea:Crassispirinae	Viridrillia hendersoni	64	201	10.9
Neogastropoda:Conoidea:Crassispirinae	Viridrillia williami	27	174	9
Neogastropoda:Conoidea:Daphnellinae	Bathybela nudator	4300	4300	49
Neogastropoda:Conoidea:Daphnellinae	Bathybela tenelluna	1006	3465	55
Neogastropoda:Conoidea:Daphnellinae	Daphnella antillana	10	20	14.2
Neogastropoda:Conoidea:Daphnellinae	Daphnella corbicula	46	238	11.2
Neogastropoda:Conoidea:Daphnellinae	Daphnella cubana	6	70	15.2
Neogastropoda:Conoidea:Daphnellinae	Daphnella elegantissima	6	10	8.8
Neogastropoda:Conoidea:Daphnellinae	Daphnella eugrammata	371	371	9
Neogastropoda:Conoidea:Daphnellinae	Daphnella grundifera	538	538	5.2
Neogastropoda:Conoidea:Daphnellinae	Daphnella leucophlegma	1472	1472	10.3
Neogastropoda:Conoidea:Daphnellinae	Daphnella lymneiformis	0	46	19
Neogastropoda:Conoidea:Daphnellinae	Daphnella margaretae	15	94	15
Neogastropoda:Conoidea:Daphnellinae	Daphnella peripla	402	1170	8
Neogastropoda:Conoidea:Daphnellinae	Daphnella reticulosa	2	139	11.5
Neogastropoda:Conoidea:Daphnellinae	Daphnella retifera	37	124	7.2
Neogastropoda:Conoidea:Daphnellinae	Eubela calyx	227	227	5
Neogastropoda:Conoidea:Daphnellinae	Eubela limacina	155	1472	11
Neogastropoda:Conoidea:Daphnellinae	Eubela mcgintyi	55	146	5.4
Neogastropoda:Conoidea:Daphnellinae	Eucyclotoma cingulata	26	80	15.5
Neogastropoda:Conoidea:Daphnellinae	Eucyclotoma stegeri	25	150	23
Neogastropoda:Conoidea:Daphnellinae	Famelica catharinae	1542	3718	23
Neogastropoda:Conoidea:Daphnellinae	Famelica monoceros	538	538	4.6
Neogastropoda:Conoidea:Daphnellinae	Famelica scipio	227	1796	14
Neogastropoda:Conoidea:Daphnellinae	Gymnobela agassizii	71	3383	47
Neogastropoda:Conoidea:Daphnellinae	Gymnobela aquilarum	1542	3718	16
Neogastropoda:Conoidea:Daphnellinae	Gymnobela atypha	849	1183	36
Neogastropoda:Conoidea:Daphnellinae	Gymnobela bairdii	2066	4062	55
Neogastropoda:Conoidea:Daphnellinae	Gymnobela blakeana	620	3082	12
Neogastropoda:Conoidea:Daphnellinae	Gymnobela edgariana	380	512	64
Neogastropoda:Conoidea:Daphnellinae	Gymnobela emertoni	2862	4707	27
Neogastropoda:Conoidea:Daphnellinae	Gymnobela engonia	2359	4452	17
Neogastropoda:Conoidea:Daphnellinae	Gymnobela extensa	512	1830	12.5
Neogastropoda:Conoidea:Daphnellinae	Gymnobela filifera	55	587	17.5
Neogastropoda:Conoidea:Daphnellinae	Gymnobela frielei	2154	2862	30
Neogastropoda:Conoidea:Daphnellinae	Gymnobela lineola	538	538	5.5
Neogastropoda:Conoidea:Daphnellinae	Neopleurotomoides callembryon	538	4800	3.1
Neogastropoda:Conoidea:Daphnellinae	Nepotilla amoena	20	419	7.7
Neogastropoda:Conoidea:Daphnellinae	Philbertia perparva	640	640	5.8
Neogastropoda:Conoidea:Daphnellinae	Phymorhynchus carinatus	3040	3478	15
Neogastropoda:Conoidea:Daphnellinae	Phymorhynchus moskalevi	3490	3680	39
Neogastropoda:Conoidea:Daphnellinae	Phymorhynchus ovatus	1622	3520	67
Neogastropoda:Conoidea:Daphnellinae	Phymorhynchus sulcifer	1183	1183	60
Neogastropoda:Conoidea:Daphnellinae	Pleurotomella aguayoi	35	100	40
Neogastropoda:Conoidea:Daphnellinae	Pleurotomella benedicti	2359	2756	17
Neogastropoda:Conoidea:Daphnellinae	Pleurotomella bureaui	805	805	4
Neogastropoda:Conoidea:Daphnellinae	Pleurotomella cala	176	176	5
Neogastropoda:Conoidea:Daphnellinae	Pleurotomella circumvoluta	100	713	11.8
Neogastropoda:Conoidea:Daphnellinae	Pleurotomella corrida	538	805	4.7
Neogastropoda:Conoidea:Daphnellinae	Pleurotomella elusiva	713	1170	9.3
Neogastropoda:Conoidea:Daphnellinae	Pleurotomella enderbyensis	498	498	12
Neogastropoda:Conoidea:Daphnellinae	Pleurotomella eurybrocha	538	538	5.5
Neogastropoda:Conoidea:Daphnellinae	Pleurotomella frigida	229	229	4.2
Neogastropoda:Conoidea:Daphnellinae	Pleurotomella hadria	744	2160	28
Neogastropoda:Conoidea:Daphnellinae	Pleurotomella illicita	538	538	3.5
Neogastropoda:Conoidea:Daphnellinae	Pleurotomella imitator	538	538	3
Neogastropoda:Conoidea:Daphnellinae	Pleurotomella ipara	72	1170	7
Neogastropoda:Conoidea:Daphnellinae	Pleurotomella lottae	2789	3834	11.5
Neogastropoda:Conoidea:Daphnellinae	Pleurotomella megalembryon	805	805	3
Neogastropoda:Conoidea:Daphnellinae	Pleurotomella packardii	155	4750	22
Neogastropoda:Conoidea:Daphnellinae	Pleurotomella pandionis	435	583	43
Neogastropoda:Conoidea:Daphnellinae	Pleurotomella sandersoni	2022	4800	6.5
Neogastropoda:Conoidea:Daphnellinae	Pleurotomella simillima	404	404	11
Neogastropoda:Conoidea:Daphnellinae	Pleurotomella vaginata	805	805	5.3
Neogastropoda:Conoidea:Daphnellinae	Pontiothauma archibenthale	3246	3246	17
Neogastropoda:Conoidea:Daphnellinae	Pontiothauma ergata	695	695	32
Neogastropoda:Conoidea:Daphnellinae	Rimosodaphnella morra	9	823	8
Neogastropoda:Conoidea:Daphnellinae	Teretiopsis thaumastopsis	805	805	10
Neogastropoda:Conoidea:Daphnellinae	Thesbia dyscrita	823	823	8.9
Neogastropoda:Conoidea:Daphnellinae	Thesbia michaelseni	18	247	10.2
Neogastropoda:Conoidea:Daphnellinae	Thesbia nanum	130	164	12
Neogastropoda:Conoidea:Daphnellinae	Theta araneosa	713	713	5.6
Neogastropoda:Conoidea:Daphnellinae	Theta chariessa	384	4791	58
Neogastropoda:Conoidea:Daphnellinae	Theta lanceata	538	538	3
Neogastropoda:Conoidea:Daphnellinae	Theta lyronuclea	3806	5199	9.3
Neogastropoda:Conoidea:Daphnellinae	Theta porcellana	640	640	22.3
Neogastropoda:Conoidea:Daphnellinae	Theta pudens	713	713	5.3
Neogastropoda:Conoidea:Daphnellinae	Theta spicea	640	640	6.4
Neogastropoda:Conoidea:Daphnellinae	Theta vayssierei	805	5330	53
Neogastropoda:Conoidea:Daphnellinae	Truncadaphne chrysoleuca	18	274	7.5
Neogastropoda:Conoidea:Daphnellinae	Typhlodaphne purissima	60	177	28
Neogastropoda:Conoidea:Daphnellinae	Typhlodaphne strebeli	111	121	24.5
Neogastropoda:Conoidea:Daphnellinae	Veprecula tornipila	0	0	5
Neogastropoda:Conoidea:Daphnellinae	Xanthodaphne bruneri	2941	3718	22
Neogastropoda:Conoidea:Daphnellinae	Xanthodaphne heterogramma	4430	4474	24.7
Neogastropoda:Conoidea:Daphnellinae	Xanthodaphne leptalea	1183	1183	24
Neogastropoda:Conoidea:Daphnellinae	Xanthodaphne pachia	713	713	11.7
Neogastropoda:Conoidea:Daphnellinae	Xanthodaphne pompholyx	188	2066	12.5
Neogastropoda:Conoidea:Daphnellinae	Xanthodaphne sofia	1337	1406	8.5
Neogastropoda:Conoidea:Daphnellinae	Xanthodaphne translucida	401	498	10
Neogastropoda:Conoidea:Drilliinae	Agladrillia fuegiensis	50	148	20.3
Neogastropoda:Conoidea:Drilliinae	Agladrillia rhodochroa	6	60	25
Neogastropoda:Conoidea:Drilliinae	Bellaspira grippi	0	80	13
Neogastropoda:Conoidea:Drilliinae	Bellaspira margaritensis	6	38	16
Neogastropoda:Conoidea:Drilliinae	Bellaspira pentagonalis	13	366	10.1
Neogastropoda:Conoidea:Drilliinae	Cerodrillia carminura	183	203	11.5
Neogastropoda:Conoidea:Drilliinae	Cerodrillia clappi	7	73	11.8
Neogastropoda:Conoidea:Drilliinae	Cerodrillia cratera	538	805	8.5
Neogastropoda:Conoidea:Drilliinae	Cerodrillia girardi	49	73	12.8
Neogastropoda:Conoidea:Drilliinae	Cerodrillia perryae	2	95	12.9
Neogastropoda:Conoidea:Drilliinae	Cerodrillia schroederi	9	110	7.8
Neogastropoda:Conoidea:Drilliinae	Cerodrillia simpsoni	9	82	8
Neogastropoda:Conoidea:Drilliinae	Cerodrillia thea	0	203	15
Neogastropoda:Conoidea:Drilliinae	Cerodrillia verrillii	73	567	5.5
Neogastropoda:Conoidea:Drilliinae	Clathrodrillia albicoma	154	1470	34
Neogastropoda:Conoidea:Drilliinae	Clathrodrillia chaaci	6	15	19.6
Neogastropoda:Conoidea:Drilliinae	Clathrodrillia dautzenbergi	5	60	28
Neogastropoda:Conoidea:Drilliinae	Clathrodrillia dolana	538	538	6.5
Neogastropoda:Conoidea:Drilliinae	Clathrodrillia gibbosa	0	30	50
Neogastropoda:Conoidea:Drilliinae	Clathrodrillia paria	33	33	12
Neogastropoda:Conoidea:Drilliinae	Clathrodrillia petuchi	142	142	53
Neogastropoda:Conoidea:Drilliinae	Clathrodrillia phasma	22	22	28
Neogastropoda:Conoidea:Drilliinae	Clathrodrillia tryonii	139	174	12
Neogastropoda:Conoidea:Drilliinae	Cymatosyrinx bartschi	55	55	10.5
Neogastropoda:Conoidea:Drilliinae	Douglassia bealiana	26	91	12
Neogastropoda:Conoidea:Drilliinae	Douglassia enae	73	146	16.6
Neogastropoda:Conoidea:Drilliinae	Drillia blacki	1.5	63	28
Neogastropoda:Conoidea:Drilliinae	Drillia cydia	0	183	23
Neogastropoda:Conoidea:Drilliinae	Drillia havanensis	479	1170	9
Neogastropoda:Conoidea:Drilliinae	Drillia inimica	805	805	6.6
Neogastropoda:Conoidea:Drilliinae	Drillia janseni	100	100	15
Neogastropoda:Conoidea:Drilliinae	Drillia kophameli	102	102	9.5
Neogastropoda:Conoidea:Drilliinae	Drillia marmarina	640	640	16.8
Neogastropoda:Conoidea:Drilliinae	Drillia oleacina	525	622	10
Neogastropoda:Conoidea:Drilliinae	Drillia orellana	805	805	7.4
Neogastropoda:Conoidea:Drilliinae	Drillia suxdorfi	100	100	12
Neogastropoda:Conoidea:Drilliinae	Drillia wolfei	36	73	19
Neogastropoda:Conoidea:Drilliinae	Eldridgea johnsoni	329	457	52
Neogastropoda:Conoidea:Drilliinae	Fenimorea culexensis	2	4	15
Neogastropoda:Conoidea:Drilliinae	Fenimorea fucata	6	45	27
Neogastropoda:Conoidea:Drilliinae	Fenimorea halidorema	0	110	25.5
Neogastropoda:Conoidea:Drilliinae	Fenimorea janetae	0	128	37.8
Neogastropoda:Conoidea:Drilliinae	Fenimorea kathyae	58	152	36
Neogastropoda:Conoidea:Drilliinae	Fenimorea pagodula	30	282	18
Neogastropoda:Conoidea:Drilliinae	Fenimorea petiti	59	59	17.7
Neogastropoda:Conoidea:Drilliinae	Fenimorea sunderlandi	61	150	40
Neogastropoda:Conoidea:Drilliinae	Globidrillia aglaophanes	713	713	7.6
Neogastropoda:Conoidea:Drilliinae	Globidrillia smirna	699	755	15
Neogastropoda:Conoidea:Drilliinae	Leptadrillia cookei	0	421	9.5
Neogastropoda:Conoidea:Drilliinae	Leptadrillia loria	274	357	6.8
Neogastropoda:Conoidea:Drilliinae	Sedilia melanacme	0	0	8.9
Neogastropoda:Conoidea:Drilliinae	Sediliopsis riosi	250	250	15
Neogastropoda:Conoidea:Drilliinae	Spirotropis aganactica	3475	3475	25.4
Neogastropoda:Conoidea:Drilliinae	Spirotropis centimata	1337	3590	34
Neogastropoda:Conoidea:Drilliinae	Spirotropis ephamilla	3506	4062	25
Neogastropoda:Conoidea:Drilliinae	Spirotropis lithocolleta	80	1716	16.5
Neogastropoda:Conoidea:Drilliinae	Spirotropis patagonica	90	100	12
Neogastropoda:Conoidea:Drilliinae	Spirotropis phaeacra	640	640	4.6
Neogastropoda:Conoidea:Drilliinae	Spirotropis stirophora	85	640	7.6
Neogastropoda:Conoidea:Drilliinae	Spirotropis studeriana	600	600	22
Neogastropoda:Conoidea:Drilliinae	Splendrillia biconica	66	66	17
Neogastropoda:Conoidea:Drilliinae	Splendrillia carolinae	100	219	10
Neogastropoda:Conoidea:Drilliinae	Splendrillia coccinata	46	46	16
Neogastropoda:Conoidea:Drilliinae	Splendrillia espyra	45	45	7.6
Neogastropoda:Conoidea:Drilliinae	Splendrillia hypsela	640	640	4.8
Neogastropoda:Conoidea:Drilliinae	Splendrillia lissotropis	30	453	7
Neogastropoda:Conoidea:Drilliinae	Splendrillia moseri	5	93	30
Neogastropoda:Conoidea:Drilliinae	Splendrillia tantula	80	80	8
Neogastropoda:Conoidea:Drilliinae	Splendrillia woodringi	37	188	18.2
Neogastropoda:Conoidea:Drilliinae	Stenodrillia gundlachi	50	100	34
Neogastropoda:Conoidea:Drilliinae	Stenodrillia horrenda	396	640	62
Neogastropoda:Conoidea:Mangeliinae	Acmaturris sagena	538	805	5
Neogastropoda:Conoidea:Mangeliinae	Agathotoma candidissima	0	103	11
Neogastropoda:Conoidea:Mangeliinae	Agathotoma castellata	3	21	6.5
Neogastropoda:Conoidea:Mangeliinae	Agathotoma subtilis	640	640	3.9
Neogastropoda:Conoidea:Mangeliinae	Bactrocythara asarca	46	101	6
Neogastropoda:Conoidea:Mangeliinae	Bactrocythara cryera	538	805	5
Neogastropoda:Conoidea:Mangeliinae	Belaturricula gaini	154	593	73
Neogastropoda:Conoidea:Mangeliinae	Belaturricula turrita multispiralis	73	101	81.1
Neogastropoda:Conoidea:Mangeliinae	Belaturricula turrita turrita	72	256	73
Neogastropoda:Conoidea:Mangeliinae	Benthomangelia antonia	124	3834	15
Neogastropoda:Conoidea:Mangeliinae	Benthomangelia bandella	183	3840	9.4
Neogastropoda:Conoidea:Mangeliinae	Benthomangelia macra	156	1102	10.5
Neogastropoda:Conoidea:Mangeliinae	Brachycythara alba	5	5	5.5
Neogastropoda:Conoidea:Mangeliinae	Brachycythara barbarae	0	103	3.5
Neogastropoda:Conoidea:Mangeliinae	Brachycythara biconica	0	90	6
Neogastropoda:Conoidea:Mangeliinae	Brachycythara multicinctata	15	50	2.9
Neogastropoda:Conoidea:Mangeliinae	Cryoturris adamsii	0	55	7
Neogastropoda:Conoidea:Mangeliinae	Cryoturris cerinella	0	73	11.8
Neogastropoda:Conoidea:Mangeliinae	Cryoturris dianema	0	0	6.9
Neogastropoda:Conoidea:Mangeliinae	Cryoturris fargoi	11	80	18
Neogastropoda:Conoidea:Mangeliinae	Cryoturris lavalleana	4.5	4.5	7
Neogastropoda:Conoidea:Mangeliinae	Cryoturris quadrilineata	15	20	10
Neogastropoda:Conoidea:Mangeliinae	Glyphoturris eritima	27	31	8
Neogastropoda:Conoidea:Mangeliinae	Glyphoturris quadrata	0	93	6.8
Neogastropoda:Conoidea:Mangeliinae	Glyphoturris rugirima	2	366	8
Neogastropoda:Conoidea:Mangeliinae	Granoturris padolina	0	72	9
Neogastropoda:Conoidea:Mangeliinae	Granoturris presleyi	18	18	4.7
Neogastropoda:Conoidea:Mangeliinae	Granoturris rhysa	27	640	12.5
Neogastropoda:Conoidea:Mangeliinae	Ithycythara auberiana	1	100	8
Neogastropoda:Conoidea:Mangeliinae	Ithycythara chechoi	23	52	5.95
Neogastropoda:Conoidea:Mangeliinae	Ithycythara cymella	128	402	20
Neogastropoda:Conoidea:Mangeliinae	Ithycythara fritillaria	538	538	6
Neogastropoda:Conoidea:Mangeliinae	Ithycythara hyperlepta	0	0	7.9
Neogastropoda:Conoidea:Mangeliinae	Ithycythara lanceolata	0	100	12
Neogastropoda:Conoidea:Mangeliinae	Ithycythara parkeri	1	55	6
Neogastropoda:Conoidea:Mangeliinae	Ithycythara psila	88	465	7.1
Neogastropoda:Conoidea:Mangeliinae	Ithycythara rubricata	55	152	6
Neogastropoda:Conoidea:Mangeliinae	Kurtzia lophoessa	640	1234	7.6
Neogastropoda:Conoidea:Mangeliinae	Kurtziella accincta	0	15	9.5
Neogastropoda:Conoidea:Mangeliinae	Kurtziella atrostyla	0	88	9
Neogastropoda:Conoidea:Mangeliinae	Kurtziella cerina	1	55	10
Neogastropoda:Conoidea:Mangeliinae	Kurtziella citronella	26	421	10.5
Neogastropoda:Conoidea:Mangeliinae	Kurtziella dorvilliae	0	50	10.5
Neogastropoda:Conoidea:Mangeliinae	Kurtziella limonitella	0	91	10
Neogastropoda:Conoidea:Mangeliinae	Kurtziella perryae	0	0	6.5
Neogastropoda:Conoidea:Mangeliinae	Kurtziella serga	6	1966	14
Neogastropoda:Conoidea:Mangeliinae	Kurtziella tachnodes	538	538	7.5
Neogastropoda:Conoidea:Mangeliinae	Kurtzina crossata	538	538	6
Neogastropoda:Conoidea:Mangeliinae	Mangelia ceroplasta	18	31	5.5
Neogastropoda:Conoidea:Mangeliinae	Mangelia cingulata	80	80	7.7
Neogastropoda:Conoidea:Mangeliinae	Mangelia fulvicans	52	252	8.2
Neogastropoda:Conoidea:Mangeliinae	Mangelia halitropis	922	922	17
Neogastropoda:Conoidea:Mangeliinae	Mangelia hyemalis	99	99	30
Neogastropoda:Conoidea:Mangeliinae	Mangelia lastica	538	538	11
Neogastropoda:Conoidea:Mangeliinae	Mangelia loraeformis	538	538	4.5
Neogastropoda:Conoidea:Mangeliinae	Mangelia michaelseni	10	252	10
Neogastropoda:Conoidea:Mangeliinae	Mangelia rhabdea	538	538	4.5
Neogastropoda:Conoidea:Mangeliinae	Mangelia strongyla	538	805	4
Neogastropoda:Conoidea:Mangeliinae	Mangelia subcircularis	805	805	8
Neogastropoda:Conoidea:Mangeliinae	Mangelia subsida	620	620	13
Neogastropoda:Conoidea:Mangeliinae	Platycythara elata	11	73	4.8
Neogastropoda:Conoidea:Mangeliinae	Pyrgocythara albovittata	0	0	6.4
Neogastropoda:Conoidea:Mangeliinae	Pyrgocythara cinctella	0	2	5.6
Neogastropoda:Conoidea:Mangeliinae	Pyrgocythara filosa	8	15	6.5
Neogastropoda:Conoidea:Mangeliinae	Pyrgocythara hemphilli	0	0.3	8.9
Neogastropoda:Conoidea:Mangeliinae	Pyrgocythara plicosa	0	22	13.2
Neogastropoda:Conoidea:Mangeliinae	Rubellatoma diomedea	0	49	9.7
Neogastropoda:Conoidea:Mangeliinae	Rubellatoma rubella	11	146	11
Neogastropoda:Conoidea:Mangeliinae	Saccharoturris monocingulata	183	402	6.8
Neogastropoda:Conoidea:Mangeliinae	Stellatoma stellata	2	2	8.9
Neogastropoda:Conoidea:Mangeliinae	Tenaturris decora	30	30	6
Neogastropoda:Conoidea:Mangeliinae	Tenaturris epomis	538	538	6.3
Neogastropoda:Conoidea:Mangeliinae	Tenaturris gemma	50	50	7.6
Neogastropoda:Conoidea:Mangeliinae	Tenaturris inepta	0	823	15
Neogastropoda:Conoidea:Mangeliinae	Tenaturris trilineata	2	2	6.5
Neogastropoda:Conoidea:Mangeliinae	Thelecythara floridana	20	25	9
Neogastropoda:Conoidea:Mangeliinae	Thelecythara mucronata	0	50	8.6
Neogastropoda:Conoidea:Mangeliinae	Vitricythara metria	0	55	7.5
Neogastropoda:Conoidea:Oenopotinae	Curtitoma conoidea	4	500	10.2
Neogastropoda:Conoidea:Oenopotinae	Curtitoma decussata	14	3229	10
Neogastropoda:Conoidea:Oenopotinae	Curtitoma hebes	461	3718	9
Neogastropoda:Conoidea:Oenopotinae	Curtitoma incisula	7	878	10.5
Neogastropoda:Conoidea:Oenopotinae	Curtitoma novajasemljensis	6	60	11
Neogastropoda:Conoidea:Oenopotinae	Curtitoma ovalis	478	2359	5.5
Neogastropoda:Conoidea:Oenopotinae	Curtitoma reticulata	3	571	10.4
Neogastropoda:Conoidea:Oenopotinae	Curtitoma violacea	0	640	15
Neogastropoda:Conoidea:Oenopotinae	Lorabela bathybia	94	252	6.5
Neogastropoda:Conoidea:Oenopotinae	Lorabela davisi	227	445	18
Neogastropoda:Conoidea:Oenopotinae	Lorabela notophila	234	252	8.1
Neogastropoda:Conoidea:Oenopotinae	Lorabela pelseneri	94	2004	8
Neogastropoda:Conoidea:Oenopotinae	Lorabela plicatula	155	155	6
Neogastropoda:Conoidea:Oenopotinae	Obesotoma gigantea	128	128	20
Neogastropoda:Conoidea:Oenopotinae	Obesotoma laevigata	2.5	20	20
Neogastropoda:Conoidea:Oenopotinae	Obesotoma tenuilirata	668	668	23
Neogastropoda:Conoidea:Oenopotinae	Obesotoma woodiana	18	457	16
Neogastropoda:Conoidea:Oenopotinae	Oenopota cancellata	13	1000	16.5
Neogastropoda:Conoidea:Oenopotinae	Oenopota cinerea	4.5	574	22
Neogastropoda:Conoidea:Oenopotinae	Oenopota declivis	50	931	15.6
Neogastropoda:Conoidea:Oenopotinae	Oenopota elegans	9	9	18
Neogastropoda:Conoidea:Oenopotinae	Oenopota magellanica	20	135	16
Neogastropoda:Conoidea:Oenopotinae	Oenopota obliqua	38	183	9
Neogastropoda:Conoidea:Oenopotinae	Oenopota pingelii	37	774	13
Neogastropoda:Conoidea:Oenopotinae	Oenopota pyramidalis	3	2011	20
Neogastropoda:Conoidea:Oenopotinae	Oenopota rathbuni	2551	2551	27
Neogastropoda:Conoidea:Oenopotinae	Oenopota subturgida	1542	1542	9
Neogastropoda:Conoidea:Oenopotinae	Oenopota subvitrea	1542	1542	13.5
Neogastropoda:Conoidea:Oenopotinae	Oenopota undatella	732	732	3
Neogastropoda:Conoidea:Oenopotinae	Propebela anomalapex	161	161	7.8
Neogastropoda:Conoidea:Oenopotinae	Propebela arctica	3	15	10
Neogastropoda:Conoidea:Oenopotinae	Propebela assimilis	7	132	18
Neogastropoda:Conoidea:Oenopotinae	Propebela concinnula	29	891	11.5
Neogastropoda:Conoidea:Oenopotinae	Propebela exarata	5.5	891	11
Neogastropoda:Conoidea:Oenopotinae	Propebela harpularia	18	2022	17
Neogastropoda:Conoidea:Oenopotinae	Propebela lateplicata	0	183	12.3
Neogastropoda:Conoidea:Oenopotinae	Propebela nobilis	11	1102	20
Neogastropoda:Conoidea:Oenopotinae	Propebela profunda	600	600	8
Neogastropoda:Conoidea:Oenopotinae	Propebela rubescens	18	18	8.9
Neogastropoda:Conoidea:Oenopotinae	Propebela rugulata	25	342	14
Neogastropoda:Conoidea:Oenopotinae	Propebela scalaris	18	740	16.5
Neogastropoda:Conoidea:Oenopotinae	Propebela turricula	1400	2022	9.5
Neogastropoda:Conoidea:Strictispirinae	Strictispira coltrorum	25	30	11
Neogastropoda:Conoidea:Strictispirinae	Strictispira drangai	0.5	48	25
Neogastropoda:Conoidea:Strictispirinae	Strictispira paxillus	0	22	15
Neogastropoda:Conoidea:Strictispirinae	Strictispira quadrifasciata	0	52	13
Neogastropoda:Conoidea:Strictispirinae	Strictispira redferni	0	29	17.5
Neogastropoda:Conoidea:Strictispirinae	Strictispira solida	0.3	208	20
Neogastropoda:Conoidea:Taraninae	Taranis borealis	660	660	3.5
Neogastropoda:Conoidea:Taraninae	Taranis leptaleus	827	827	3.5
Neogastropoda:Conoidea:Taraninae	Taranis malmii	225	1472	5.4
Neogastropoda:Conoidea:Taraninae	Taranis moerchii	165	2295	5
Neogastropoda:Conoidea:Terebridae	Hastula cinerea	0	27	68
Neogastropoda:Conoidea:Terebridae	Hastula hastata	0	75	37
Neogastropoda:Conoidea:Terebridae	Hastula maryleeae	0	0	25
Neogastropoda:Conoidea:Terebridae	Hastula salleana	0	0	40
Neogastropoda:Conoidea:Terebridae	Terebra acrior	94	183	8
Neogastropoda:Conoidea:Terebridae	Terebra alba	6	52	20
Neogastropoda:Conoidea:Terebridae	Terebra angelli	0	3	15.4
Neogastropoda:Conoidea:Terebridae	Terebra arcas	4	91	33
Neogastropoda:Conoidea:Terebridae	Terebra benthalis	183	907	27
Neogastropoda:Conoidea:Terebridae	Terebra biminiensis	1	1	33
Neogastropoda:Conoidea:Terebridae	Terebra brasiliensis	5	40	30
Neogastropoda:Conoidea:Terebridae	Terebra concava	7	113	25
Neogastropoda:Conoidea:Terebridae	Terebra crassireticula	75	900	25
Neogastropoda:Conoidea:Terebridae	Terebra dislocata	0	146	64
Neogastropoda:Conoidea:Terebridae	Terebra doellojuradoi	0	173	20.5
Neogastropoda:Conoidea:Terebridae	Terebra evelynae	65	411	120.5
Neogastropoda:Conoidea:Terebridae	Terebra floridana	9	216	78
Neogastropoda:Conoidea:Terebridae	Terebra gemmulata	15	90	61
Neogastropoda:Conoidea:Terebridae	Terebra glossema	2	13	28
Neogastropoda:Conoidea:Terebridae	Terebra lindae	61	183	63
Neogastropoda:Conoidea:Terebridae	Terebra mugridgeae	18	56	16.1
Neogastropoda:Conoidea:Terebridae	Terebra nassula	153	1170	68
Neogastropoda:Conoidea:Terebridae	Terebra pacei	1	1	24
Neogastropoda:Conoidea:Terebridae	Terebra petiveriana	0	46	56
Neogastropoda:Conoidea:Terebridae	Terebra protexta	1	106	28
Neogastropoda:Conoidea:Terebridae	Terebra quadrispiralis	0	55	26.4
Neogastropoda:Conoidea:Terebridae	Terebra riosi	0	30	9.8
Neogastropoda:Conoidea:Terebridae	Terebra rushii	15	15	17
Neogastropoda:Conoidea:Terebridae	Terebra spirosulcata	10	60	29.4
Neogastropoda:Conoidea:Terebridae	Terebra sterigma	340	360	16.7
Neogastropoda:Conoidea:Terebridae	Terebra taurina	1	80	178
Neogastropoda:Conoidea:Terebridae	Terebra vinosa	0	63	22
Neogastropoda:Conoidea:Terebridae	Terebra weisbordi	2	30	65
Neogastropoda:Conoidea:Turridae	Pleurotoma angulata	6	6	5.5
Neogastropoda:Conoidea:Turridae	Pleurotoma eritima	183	274	3
Neogastropoda:Conoidea:Turrinae	Gemmula mystica	510	530	20.8
Neogastropoda:Conoidea:Turrinae	Gemmula periscelida	150	475	40.5
Neogastropoda:Conoidea:Turrinae	Polystira albida	15	229	116
Neogastropoda:Conoidea:Turrinae	Polystira barretti	25	50	72
Neogastropoda:Conoidea:Turrinae	Polystira bayeri	2	2	26
Neogastropoda:Conoidea:Turrinae	Polystira coltrorum	20	120	57
Neogastropoda:Conoidea:Turrinae	Polystira florencae	1	219	25
Neogastropoda:Conoidea:Turrinae	Polystira formosissima	13	73	40
Neogastropoda:Conoidea:Turrinae	Polystira gruneri	18	27	33
Neogastropoda:Conoidea:Turrinae	Polystira hilli	70	201	51
Neogastropoda:Conoidea:Turrinae	Polystira jelskii	260	280	47
Neogastropoda:Conoidea:Turrinae	Polystira lindae	35	35	19
Neogastropoda:Conoidea:Turrinae	Polystira starretti	400	400	29
Neogastropoda:Conoidea:Turrinae	Polystira tellea	53	439	100
Neogastropoda:Conoidea:Turrinae	Polystira vibex	73	366	60
Neogastropoda:Conoidea:Turrinae	Ptychosyrinx carynae	3109	3109	14.9
Neogastropoda:Conoidea:Zonulispirinae	Compsodrillia acestra	58	732	19
Neogastropoda:Conoidea:Zonulispirinae	Compsodrillia canna	91	311	15.3
Neogastropoda:Conoidea:Zonulispirinae	Compsodrillia disticha	238	329	26.6
Neogastropoda:Conoidea:Zonulispirinae	Compsodrillia eucosmia	18	311	24
Neogastropoda:Conoidea:Zonulispirinae	Compsodrillia extenuata	805	805	11
Neogastropoda:Conoidea:Zonulispirinae	Compsodrillia fanoa	538	538	7
Neogastropoda:Conoidea:Zonulispirinae	Compsodrillia haliostrephis	48	154	19.5
Neogastropoda:Conoidea:Zonulispirinae	Compsodrillia nana	457	457	8.7
Neogastropoda:Conoidea:Zonulispirinae	Compsodrillia petersoni	560	560	28
Neogastropoda:Conoidea:Zonulispirinae	Compsodrillia tristicha	164	384	23
Neogastropoda:Conoidea:Zonulispirinae	Pilsbryspira albocincta	0	15	14
Neogastropoda:Conoidea:Zonulispirinae	Pilsbryspira flucki	0	36	37
Neogastropoda:Conoidea:Zonulispirinae	Pilsbryspira jayana	42	42	12.7
Neogastropoda:Conoidea:Zonulispirinae	Pilsbryspira leucocyma	0	20	14
Neogastropoda:Conoidea:Zonulispirinae	Pilsbryspira monilis	0	37	12.5
Neogastropoda:Conoidea:Zonulispirinae	Pilsbryspira nodata	0	42	13.3
Neogastropoda:Conoidea:Zonulispirinae	Pilsbryspira zebroides	13	13	12.2
Neogastropoda:Conoidea:Zonulispirinae	Zonulispira crocata	9	91	29
Neogastropoda:Muricoidea:Coralliophilinae	Babelomurex dalli	51	1606	55
Neogastropoda:Muricoidea:Coralliophilinae	Babelomurex fax	256	494	24.4
Neogastropoda:Muricoidea:Coralliophilinae	Babelomurex juliae	183	256	28.2
Neogastropoda:Muricoidea:Coralliophilinae	Babelomurex mansfieldi	0.6	177	31
Neogastropoda:Muricoidea:Coralliophilinae	Babelomurex sentix	231	258	45
Neogastropoda:Muricoidea:Coralliophilinae	Babelomurex tectumsinense	50	720	24
Neogastropoda:Muricoidea:Coralliophilinae	Coralliophila aberrans	0	525	23
Neogastropoda:Muricoidea:Coralliophilinae	Coralliophila aedonia	85	250	18.8
Neogastropoda:Muricoidea:Coralliophilinae	Coralliophila caribaea	0	116	35
Neogastropoda:Muricoidea:Coralliophilinae	Coralliophila galea	0	23	41
Neogastropoda:Muricoidea:Coralliophilinae	Coralliophila kalafuti	2	2	24
Neogastropoda:Muricoidea:Coralliophilinae	Coralliophila monterosatoi	3109	3109	23
Neogastropoda:Muricoidea:Coralliophilinae	Coralliophila pacei	18	18	8
Neogastropoda:Muricoidea:Coralliophilinae	Coralliophila richardi	110	1004	21
Neogastropoda:Muricoidea:Coralliophilinae	Coralliophila scalariformis	0.3	139	33
Neogastropoda:Muricoidea:Coralliophilinae	Coralliophila squamosa	30	695	39
Neogastropoda:Muricoidea:Ergalataxinae	Lindapterys sanderi	19	300	18
Neogastropoda:Muricoidea:Ergalataxinae	Minibraria monroei	0	88	7.2
Neogastropoda:Muricoidea:Ergalataxinae	Orania fusulus	50	50	19
Neogastropoda:Muricoidea:Ergalataxinae	Orania grayi	80	780	23
Neogastropoda:Muricoidea:Ergalataxinae	Trachypollia nodulosa	0	21	20
Neogastropoda:Muricoidea:Ergalataxinae	Trachypollia sclera	15	46	16.3
Neogastropoda:Muricoidea:Ergalataxinae	Trachypollia turricula	0	525	15
Neogastropoda:Muricoidea:Muricinae	Aspella castor	53	53	13.4
Neogastropoda:Muricoidea:Muricinae	Aspella cryptica	2	2	9
Neogastropoda:Muricoidea:Muricinae	Aspella morchi	1	60	10
Neogastropoda:Muricoidea:Muricinae	Aspella senex	2	179	14
Neogastropoda:Muricoidea:Muricinae	Attiliosa aldridgei	0.3	20	41
Neogastropoda:Muricoidea:Muricinae	Attiliosa bessei	30	50	24.6
Neogastropoda:Muricoidea:Muricinae	Attiliosa glennduffyi	0	5	14
Neogastropoda:Muricoidea:Muricinae	Attiliosa kevani	25	25	17.9
Neogastropoda:Muricoidea:Muricinae	Attiliosa perplexa	20	30	12.6
Neogastropoda:Muricoidea:Muricinae	Attiliosa philippiana	37	46	19
Neogastropoda:Muricoidea:Muricinae	Calotrophon andrewsi	0	73	20
Neogastropoda:Muricoidea:Muricinae	Calotrophon ostrearum	0	64	30
Neogastropoda:Muricoidea:Muricinae	Chicoreus brevifrons	0	83	155
Neogastropoda:Muricoidea:Muricinae	Chicoreus bullisi	65	137	65
Neogastropoda:Muricoidea:Muricinae	Chicoreus cosmani	4.5	18	79
Neogastropoda:Muricoidea:Muricinae	Chicoreus dilectus	0	100	85
Neogastropoda:Muricoidea:Muricinae	Chicoreus dunni	1	1	36
Neogastropoda:Muricoidea:Muricinae	Chicoreus florifer	1	196	84
Neogastropoda:Muricoidea:Muricinae	Chicoreus mergus	6	91	57
Neogastropoda:Muricoidea:Muricinae	Chicoreus spectrum	2	137	120
Neogastropoda:Muricoidea:Muricinae	Chicoreus vokesae	3	38	102.6
Neogastropoda:Muricoidea:Muricinae	Dermomurex abyssicola	45	500	11
Neogastropoda:Muricoidea:Muricinae	Dermomurex alabastrum	6	30	29.5
Neogastropoda:Muricoidea:Muricinae	Dermomurex antecessor	65	65	17
Neogastropoda:Muricoidea:Muricinae	Dermomurex colombi	15	25	11.9
Neogastropoda:Muricoidea:Muricinae	Dermomurex elizabethae	2	3	20
Neogastropoda:Muricoidea:Muricinae	Dermomurex glicksteini	150	150	16
Neogastropoda:Muricoidea:Muricinae	Dermomurex kaicherae	35	35	16
Neogastropoda:Muricoidea:Muricinae	Dermomurex leali	52	52	9.5
Neogastropoda:Muricoidea:Muricinae	Dermomurex olssoni	1	1	23.3
Neogastropoda:Muricoidea:Muricinae	Dermomurex oxum	25	85	15.5
Neogastropoda:Muricoidea:Muricinae	Dermomurex pauperculus	0	30	30
Neogastropoda:Muricoidea:Muricinae	Dermomurex sarasuae	18	18	17.5
Neogastropoda:Muricoidea:Muricinae	Dermomurex worsfoldi	24	46	12.8
Neogastropoda:Muricoidea:Muricinae	Hexaplex fulvescens	0	79	185
Neogastropoda:Muricoidea:Muricinae	Hexaplex strausi	6	137	59
Neogastropoda:Muricoidea:Muricinae	Murex maculatus	82	82	47
Neogastropoda:Muricoidea:Muricinae	Panamurex carnicolor	46	296	20
Neogastropoda:Muricoidea:Muricinae	Panamurex eugeniae	20	50	19.2
Neogastropoda:Muricoidea:Muricinae	Panamurex velero	0	40	23
Neogastropoda:Muricoidea:Muricinae	Paziella atlantis	347	366	23.5
Neogastropoda:Muricoidea:Muricinae	Paziella hystricina	165	552	21
Neogastropoda:Muricoidea:Muricinae	Paziella nuttingi	27	402	44
Neogastropoda:Muricoidea:Muricinae	Paziella oregonia	192	503	90
Neogastropoda:Muricoidea:Muricinae	Paziella pazi	205	618	47
Neogastropoda:Muricoidea:Muricinae	Paziella petuchi	35	183	26.3
Neogastropoda:Muricoidea:Muricinae	Pazinotus bodarti	25	85	12.2
Neogastropoda:Muricoidea:Muricinae	Pazinotus bowdenensis	110	183	13.9
Neogastropoda:Muricoidea:Muricinae	Pazinotus goesi	364	582	10.8
Neogastropoda:Muricoidea:Muricinae	Pazinotus stimpsonii	183	1832	12
Neogastropoda:Muricoidea:Muricinae	Phyllonotus globosus	9	9	60
Neogastropoda:Muricoidea:Muricinae	Phyllonotus margaritensis	6	300	96
Neogastropoda:Muricoidea:Muricinae	Phyllonotus oculatus	1	10	80
Neogastropoda:Muricoidea:Muricinae	Phyllonotus pomum	0	73	133
Neogastropoda:Muricoidea:Muricinae	Poirieria actinophora	100	714	24
Neogastropoda:Muricoidea:Muricinae	Pterynotus ariomus	91	140	50
Neogastropoda:Muricoidea:Muricinae	Pterynotus guesti	256	275	29
Neogastropoda:Muricoidea:Muricinae	Pterynotus havanensis	64	805	24.4
Neogastropoda:Muricoidea:Muricinae	Pterynotus lightbourni	440	440	39
Neogastropoda:Muricoidea:Muricinae	Pterynotus phaneus	256	794	17
Neogastropoda:Muricoidea:Muricinae	Pterynotus phyllopterus	6	30	100
Neogastropoda:Muricoidea:Muricinae	Pterynotus radwini	310	310	31
Neogastropoda:Muricoidea:Muricinae	Pterynotus xenos	14	60	8.25
Neogastropoda:Muricoidea:Muricinae	Siratus aguayoi	338	521	65
Neogastropoda:Muricoidea:Muricinae	Siratus articulatus	16	400	95
Neogastropoda:Muricoidea:Muricinae	Siratus beauii	24	463	121
Neogastropoda:Muricoidea:Muricinae	Siratus bessei	170	250	74
Neogastropoda:Muricoidea:Muricinae	Siratus cailleti	46	400	67
Neogastropoda:Muricoidea:Muricinae	Siratus carolynae	0	90	70
Neogastropoda:Muricoidea:Muricinae	Siratus caudacurta	310	400	50
Neogastropoda:Muricoidea:Muricinae	Siratus ciboney	110	454	59
Neogastropoda:Muricoidea:Muricinae	Siratus colellai	420	914	47
Neogastropoda:Muricoidea:Muricinae	Siratus coltrorum	0	250	54
Neogastropoda:Muricoidea:Muricinae	Siratus consuela	14	110	79
Neogastropoda:Muricoidea:Muricinae	Siratus formosus	12	213	80
Neogastropoda:Muricoidea:Muricinae	Siratus guionneti	200	200	54
Neogastropoda:Muricoidea:Muricinae	Siratus hennequini	200	220	62
Neogastropoda:Muricoidea:Muricinae	Siratus motacilla	122	174	58
Neogastropoda:Muricoidea:Muricinae	Siratus perelegans	61	120	65
Neogastropoda:Muricoidea:Muricinae	Siratus senegalensis	0	33	75
Neogastropoda:Muricoidea:Muricinae	Siratus springeri	20	219	70
Neogastropoda:Muricoidea:Muricinae	Siratus tenuivaricosus	15	60	100
Neogastropoda:Muricoidea:Muricinae	Siratus thompsoni	18	101	44
Neogastropoda:Muricoidea:Muricinae	Siratus vokesorum	46	273	32
Neogastropoda:Muricoidea:Muricinae	Vokesimurex anniae	45	150	37.5
Neogastropoda:Muricoidea:Muricinae	Vokesimurex bayeri	35	35	62
Neogastropoda:Muricoidea:Muricinae	Vokesimurex bellegladeensis	30	60	52
Neogastropoda:Muricoidea:Muricinae	Vokesimurex bellus	21	21	80
Neogastropoda:Muricoidea:Muricinae	Vokesimurex blakeanus	60	300	43
Neogastropoda:Muricoidea:Muricinae	Vokesimurex cabritii	13	140	78
Neogastropoda:Muricoidea:Muricinae	Vokesimurex chrysostoma	0	90	80
Neogastropoda:Muricoidea:Muricinae	Vokesimurex donmoorei	18	91	62
Neogastropoda:Muricoidea:Muricinae	Vokesimurex hamanni	18	25	101
Neogastropoda:Muricoidea:Muricinae	Vokesimurex messorius	0	90	91
Neogastropoda:Muricoidea:Muricinae	Vokesimurex olssoni	9	288	52
Neogastropoda:Muricoidea:Muricinae	Vokesimurex rubidus	0	105	50
Neogastropoda:Muricoidea:Muricinae	Vokesimurex sallasi	35	91	54
Neogastropoda:Muricoidea:Muricinae	Vokesimurex tryoni	33	366	50
Neogastropoda:Muricoidea:Muricopsinae	Acanthotrophon striatoides	0	55	24.8
Neogastropoda:Muricoidea:Muricopsinae	Favartia alveata	1	20	22
Neogastropoda:Muricoidea:Muricopsinae	Favartia barbarae	90	90	21
Neogastropoda:Muricoidea:Muricopsinae	Favartia cellulosa	0	310	29
Neogastropoda:Muricoidea:Muricopsinae	Favartia coltrorum	20	25	20.5
Neogastropoda:Muricoidea:Muricopsinae	Favartia lindae	57	150	21.6
Neogastropoda:Muricoidea:Muricopsinae	Favartia minirosea	6	110	7.7
Neogastropoda:Muricoidea:Muricopsinae	Favartia nucea	4	73	27.8
Neogastropoda:Muricoidea:Muricopsinae	Favartia pacei	1.5	50	18
Neogastropoda:Muricoidea:Muricopsinae	Favartia paulmieri	40	70	8.6
Neogastropoda:Muricoidea:Muricopsinae	Favartia varimutabilis	30	81	9
Neogastropoda:Muricoidea:Muricopsinae	Murexiella edwardpauli	50	50	15.2
Neogastropoda:Muricoidea:Muricopsinae	Murexiella glypta	7	66	25.3
Neogastropoda:Muricoidea:Muricopsinae	Murexiella hidalgoi	75	780	38
Neogastropoda:Muricoidea:Muricopsinae	Murexiella hilli	0	1	35.4
Neogastropoda:Muricoidea:Muricopsinae	Murexiella kalafuti	24	150	17
Neogastropoda:Muricoidea:Muricopsinae	Murexiella levicula	18	175	18
Neogastropoda:Muricoidea:Muricopsinae	Murexiella macgintyi	0	183	40
Neogastropoda:Muricoidea:Muricopsinae	Murexiella taylorae	183	200	16
Neogastropoda:Muricoidea:Muricopsinae	Murexsul chesleri	2	9	32.9
Neogastropoda:Muricoidea:Muricopsinae	Murexsul emipowlusi	73	366	10
Neogastropoda:Muricoidea:Muricopsinae	Murexsul harasewychi	35	35	15
Neogastropoda:Muricoidea:Muricopsinae	Murexsul huberti	0	5.5	22
Neogastropoda:Muricoidea:Muricopsinae	Murexsul oxytatus	1	64	40
Neogastropoda:Muricoidea:Muricopsinae	Murexsul sunderlandi	10	183	38
Neogastropoda:Muricoidea:Muricopsinae	Murexsul zylmanae	5	24	46
Neogastropoda:Muricoidea:Muricopsinae	Muricopsis josei	10	15	21.5
Neogastropoda:Muricoidea:Muricopsinae	Muricopsis marcusi	0	7	29.7
Neogastropoda:Muricoidea:Muricopsinae	Muricopsis warreni	1	30	24
Neogastropoda:Muricoidea:Muricopsinae	Pygmaepterys aliceae	2	2	11
Neogastropoda:Muricoidea:Muricopsinae	Pygmaepterys germainae	12	90	12
Neogastropoda:Muricoidea:Muricopsinae	Pygmaepterys juanitae	0	0	7.6
Neogastropoda:Muricoidea:Muricopsinae	Pygmaepterys oxossi	25	30	10
Neogastropoda:Muricoidea:Muricopsinae	Pygmaepterys rauli	8	20	8.5
Neogastropoda:Muricoidea:Muricopsinae	Pygmaepterys richardbinghami	30	30	17
Neogastropoda:Muricoidea:Muricopsinae	Risomurex caribbaeus	0	219	15.2
Neogastropoda:Muricoidea:Muricopsinae	Risomurex deformis	0	55	14.7
Neogastropoda:Muricoidea:Muricopsinae	Risomurex gilbertharrisi	9	9	22
Neogastropoda:Muricoidea:Muricopsinae	Risomurex nicocheanus	3	75	26
Neogastropoda:Muricoidea:Muricopsinae	Risomurex roseus	0	18	15
Neogastropoda:Muricoidea:Muricopsinae	Risomurex withrowi	0	20	20
Neogastropoda:Muricoidea:Ocenebrinae	Acanthina monodon	0	0	63.8
Neogastropoda:Muricoidea:Ocenebrinae	Acanthina unicornis	0	0	50
Neogastropoda:Muricoidea:Ocenebrinae	Eupleura caudata	0	46	41.6
Neogastropoda:Muricoidea:Ocenebrinae	Eupleura sulcidentata	0	26	25
Neogastropoda:Muricoidea:Ocenebrinae	Nucella lapillus	0	0	40
Neogastropoda:Muricoidea:Ocenebrinae	Pteropurpura bequaerti	40	347	39
Neogastropoda:Muricoidea:Ocenebrinae	Urosalpinx cala	28	28	13
Neogastropoda:Muricoidea:Ocenebrinae	Urosalpinx cinerea	0	18	51.5
Neogastropoda:Muricoidea:Ocenebrinae	Urosalpinx haneti	0	55	37
Neogastropoda:Muricoidea:Ocenebrinae	Urosalpinx macra	155	1697	13
Neogastropoda:Muricoidea:Ocenebrinae	Urosalpinx perrugata	0	7	32
Neogastropoda:Muricoidea:Ocenebrinae	Urosalpinx stimpsoni	538	805	10
Neogastropoda:Muricoidea:Ocenebrinae	Urosalpinx tampaensis	0	2	25
Neogastropoda:Muricoidea:Ocenebrinae	Urosalpinx verrilli	805	805	9
Neogastropoda:Muricoidea:Rapaninae	Concholepas concholepas	0	0	120
Neogastropoda:Muricoidea:Rapaninae	Mancinella deltoidea	0	12	52
Neogastropoda:Muricoidea:Rapaninae	Plicopurpura patula	0	2	85
Neogastropoda:Muricoidea:Rapaninae	Rapana venosa	10	60	161
Neogastropoda:Muricoidea:Rapaninae	Stramonita canaliculata	0.3	11	112.5
Neogastropoda:Muricoidea:Rapaninae	Stramonita cruentata	0	27	35
Neogastropoda:Muricoidea:Rapaninae	Stramonita haemastoma	0	538	100
Neogastropoda:Muricoidea:Rapaninae	Stramonita mariae	0	0	35.4
Neogastropoda:Muricoidea:Rapaninae	Stramonita rustica	0	4	50
Neogastropoda:Muricoidea:Rapaninae	Thais nodosa meretricula	0	0	63
Neogastropoda:Muricoidea:Rapaninae	Thaisella coronata	0	0	48
Neogastropoda:Muricoidea:Rapaninae	Thaisella trinitatensis	0	0.5	47
Neogastropoda:Muricoidea:Trophoninae	Coronium coronatum	148	340	55
Neogastropoda:Muricoidea:Trophoninae	Coronium elegans	110	130	70.7
Neogastropoda:Muricoidea:Trophoninae	Coronium oblongum	300	600	50.7
Neogastropoda:Muricoidea:Trophoninae	Scabrotrophon fabricii	8	574	48.9
Neogastropoda:Muricoidea:Trophoninae	Tromina dispectata	0	86	12
Neogastropoda:Muricoidea:Trophoninae	Trophon abyssorum	1542	3834	8
Neogastropoda:Muricoidea:Trophoninae	Trophon acanthodes	84	855	125
Neogastropoda:Muricoidea:Trophoninae	Trophon aculeatus	430	640	45
Neogastropoda:Muricoidea:Trophoninae	Trophon amettei	15	15	28
Neogastropoda:Muricoidea:Trophoninae	Trophon arnaudi	370	370	13
Neogastropoda:Muricoidea:Trophoninae	Trophon brevispira	0	238	35
Neogastropoda:Muricoidea:Trophoninae	Trophon clathratus	4.5	400	53
Neogastropoda:Muricoidea:Trophoninae	Trophon clenchi	90	1062	51.9
Neogastropoda:Muricoidea:Trophoninae	Trophon coulmanensis coulmanensis	240	809	22.3
Neogastropoda:Muricoidea:Trophoninae	Trophon cribellum	20	75	20.3
Neogastropoda:Muricoidea:Trophoninae	Trophon cuspidarioides	155	178	13
Neogastropoda:Muricoidea:Trophoninae	Trophon distantelamellatus	26	64	19
Neogastropoda:Muricoidea:Trophoninae	Trophon drygalskii	220	588	10
Neogastropoda:Muricoidea:Trophoninae	Trophon echinolamellatus	342	342	64
Neogastropoda:Muricoidea:Trophoninae	Trophon geversianus	0	586	111
Neogastropoda:Muricoidea:Trophoninae	Trophon iarae	55	79	74.6
Neogastropoda:Muricoidea:Trophoninae	Trophon lacunellus	366	1406	41
Neogastropoda:Muricoidea:Trophoninae	Trophon leptocharteres	15	30	26.2
Neogastropoda:Muricoidea:Trophoninae	Trophon limicola	2359	3718	11
Neogastropoda:Muricoidea:Trophoninae	Trophon longstaffi	229	229	14.6
Neogastropoda:Muricoidea:Trophoninae	Trophon malvinarum	83	197	7.2
Neogastropoda:Muricoidea:Trophoninae	Trophon minutus	6	265	10
Neogastropoda:Muricoidea:Trophoninae	Trophon mucrone	940	1540	28
Neogastropoda:Muricoidea:Trophoninae	Trophon nucelliformis	2	20	23.4
Neogastropoda:Muricoidea:Trophoninae	Trophon ohlini	27	161	15
Neogastropoda:Muricoidea:Trophoninae	Trophon pallidus	0	137	33
Neogastropoda:Muricoidea:Trophoninae	Trophon parodizi	229	265	23
Neogastropoda:Muricoidea:Trophoninae	Trophon patagonicus	26	100	72
Neogastropoda:Muricoidea:Trophoninae	Trophon pelseneeri	25	229	35
Neogastropoda:Muricoidea:Trophoninae	Trophon plicatus	0	298	81
Neogastropoda:Muricoidea:Trophoninae	Trophon poirieria	130	342	15.5
Neogastropoda:Muricoidea:Trophoninae	Trophon scotianus	18	202	57
Neogastropoda:Muricoidea:Trophoninae	Trophon shackletoni	18	593	47.3
Neogastropoda:Muricoidea:Trophoninae	Trophon triacanthus	600	600	3.1
Neogastropoda:Muricoidea:Trophoninae	Trophon truncatus	3	145	27
Neogastropoda:Muricoidea:Trophoninae	Trophon verrillii	637	1183	18.5
Neogastropoda:Muricoidea:Trophoninae	Trophon' dispar	21	25	9
Neogastropoda:Muricoidea:Trophoninae	Xymenopsis bruceana	102	102	5.75
Neogastropoda:Muricoidea:Trophoninae	Xymenopsis buccinea	38	155	23
Neogastropoda:Muricoidea:Trophoninae	Xymenopsis corrugata	6	100	41.6
Neogastropoda:Muricoidea:Trophoninae	Xymenopsis muriciformis	0	170	48
Neogastropoda:Muricoidea:Typhinae	Brasityphis barrosi	90	622	5
Neogastropoda:Muricoidea:Typhinae	Pterotyphis pinnatus	2	50	34
Neogastropoda:Muricoidea:Typhinae	Pterotyphis triangularis	0.3	31	42
Neogastropoda:Muricoidea:Typhinae	Siphonochelus bullisi	18	128	32
Neogastropoda:Muricoidea:Typhinae	Siphonochelus longicornis	232	465	19
Neogastropoda:Muricoidea:Typhinae	Siphonochelus radwini	46	46	5
Neogastropoda:Muricoidea:Typhinae	Siphonochelus riosi	75	722	12
Neogastropoda:Muricoidea:Typhinae	Siphonochelus tityrus	60	161	13.6
Neogastropoda:Muricoidea:Typhinae	Typhinellus sowerbii	51	110	31
Neogastropoda:Muricoidea:Typhinae	Typhis belcheri	40	100	20
Neogastropoda:Muricoidea:Typhinae	Typhis expansus	4	73	39
Neogastropoda:Muricoidea:Typhinae	Typhis jardinreinensis	8	8	11
Neogastropoda:Muricoidea:Typhinae	Typhis puertoricensis	60	91	17.2
Neogastropoda:Volutoidea:Ancillinae	Amalda josecarlosi	5	110	22
Neogastropoda:Volutoidea:Ancillinae	Amalda pacei	50	250	40
Neogastropoda:Volutoidea:Ancillinae	Amalda tankervillii	6	91	75
Neogastropoda:Volutoidea:Ancillinae	Ancillaria' longispira	2675	2675	13.1
Neogastropoda:Volutoidea:Ancillinae	Eburna balteata	11	11	58
Neogastropoda:Volutoidea:Ancillinae	Eburna faustoi	36	370	18
Neogastropoda:Volutoidea:Ancillinae	Eburna glabrata	4	50	80
Neogastropoda:Volutoidea:Ancillinae	Eburna lienardii	6	65	55
Neogastropoda:Volutoidea:Ancillinae	Gracilancilla lindae	35	35	16
Neogastropoda:Volutoidea:Ancillinae	Hesperancilla matthewsi	20	85	23
Neogastropoda:Volutoidea:Ancillinae	Turrancilla williamsoni	35	35	35
Neogastropoda:Volutoidea:Costellariidae	Mitromica calliaqua	0	7.5	8.5
Neogastropoda:Volutoidea:Costellariidae	Mitromica cosmani	9	30	7.1
Neogastropoda:Volutoidea:Costellariidae	Mitromica dicksoni	68	68	7.7
Neogastropoda:Volutoidea:Costellariidae	Mitromica esperanza	0	0	5.5
Neogastropoda:Volutoidea:Costellariidae	Mitromica foveata	0	34	8.3
Neogastropoda:Volutoidea:Costellariidae	Mitromica williamsae	0	15	8.3
Neogastropoda:Volutoidea:Costellariidae	Nodicostellaria crassa	240	600	20.3
Neogastropoda:Volutoidea:Costellariidae	Nodicostellaria kaicherae	1	1	19
Neogastropoda:Volutoidea:Costellariidae	Nodicostellaria kremerae	35	35	18
Neogastropoda:Volutoidea:Costellariidae	Vexillum arestum	5	11	10
Neogastropoda:Volutoidea:Costellariidae	Vexillum brandii	137	183	24
Neogastropoda:Volutoidea:Costellariidae	Vexillum catenatum	12	18	15
Neogastropoda:Volutoidea:Costellariidae	Vexillum chickcharneorum	1	5	11.2
Neogastropoda:Volutoidea:Costellariidae	Vexillum cubanum	0	780	13
Neogastropoda:Volutoidea:Costellariidae	Vexillum dermestinum	0	24	17
Neogastropoda:Volutoidea:Costellariidae	Vexillum epiphaneum	0	55	28.9
Neogastropoda:Volutoidea:Costellariidae	Vexillum exiguum	0	128	6.9
Neogastropoda:Volutoidea:Costellariidae	Vexillum gemmatum	1.5	6	7
Neogastropoda:Volutoidea:Costellariidae	Vexillum hendersoni	9	805	20
Neogastropoda:Volutoidea:Costellariidae	Vexillum histrio	0	275	19
Neogastropoda:Volutoidea:Costellariidae	Vexillum laterculatum	0	92	18
Neogastropoda:Volutoidea:Costellariidae	Vexillum leonardhilli	35	35	17
Neogastropoda:Volutoidea:Costellariidae	Vexillum lindae	35	35	17
Neogastropoda:Volutoidea:Costellariidae	Vexillum moniliferum	0	9	18.8
Neogastropoda:Volutoidea:Costellariidae	Vexillum puella	0	40	12
Neogastropoda:Volutoidea:Costellariidae	Vexillum pulchellum	21	94	21
Neogastropoda:Volutoidea:Costellariidae	Vexillum styria	46	609	19
Neogastropoda:Volutoidea:Costellariidae	Vexillum sykesi	2	73	13
Neogastropoda:Volutoidea:Costellariidae	Vexillum trophonium	27	311	19.3
Neogastropoda:Volutoidea:Costellariidae	Vexillum variatum	10	49	20.6
Neogastropoda:Volutoidea:Costellariidae	Vexillum wandoense	11	805	8.8
Neogastropoda:Volutoidea:Cystiscidae	Canalispira gomezi	25	55	3
Neogastropoda:Volutoidea:Cystiscidae	Canalispira hoffi	10	15	3.6
Neogastropoda:Volutoidea:Cystiscidae	Canalispira minor	538	538	6
Neogastropoda:Volutoidea:Cystiscidae	Cystiscus microgonia	538	1426	3
Neogastropoda:Volutoidea:Cystiscidae	Cystiscus truncatus	538	805	2.3
Neogastropoda:Volutoidea:Cystiscidae	Gibberula agricola	0	0	2
Neogastropoda:Volutoidea:Cystiscidae	Gibberula bribri	10	15	1.85
Neogastropoda:Volutoidea:Cystiscidae	Gibberula lavalleeana	0	73	4
Neogastropoda:Volutoidea:Cystiscidae	Gibberula marioi	30	30	2
Neogastropoda:Volutoidea:Cystiscidae	Gibberula ocellus	538	538	5.5
Neogastropoda:Volutoidea:Cystiscidae	Gibberula sierrai	10	15	2
Neogastropoda:Volutoidea:Cystiscidae	Gibberula ubitaensis	12	15	2.35
Neogastropoda:Volutoidea:Cystiscidae	Granulina agger	713	713	2.1
Neogastropoda:Volutoidea:Cystiscidae	Granulina amianta	26	95	2.8
Neogastropoda:Volutoidea:Cystiscidae	Granulina antillensis	50	50	1.7
Neogastropoda:Volutoidea:Cystiscidae	Granulina guanajatabey	1	2	1.8
Neogastropoda:Volutoidea:Cystiscidae	Granulina hadria	0	16	2.6
Neogastropoda:Volutoidea:Cystiscidae	Granulina lagrifa	1	2	1.9
Neogastropoda:Volutoidea:Cystiscidae	Granulina minae	12	15	1.6
Neogastropoda:Volutoidea:Cystiscidae	Granulina ovuliformis	0	0	1.9
Neogastropoda:Volutoidea:Cystiscidae	Granulina tinolia	538	538	3
Neogastropoda:Volutoidea:Cystiscidae	Inbiocystiscus gamezi	35	35	2.2
Neogastropoda:Volutoidea:Cystiscidae	Intelcystiscus coyi	30	30	2.3
Neogastropoda:Volutoidea:Cystiscidae	Intelcystiscus gordonmoorei	25	30	2.6
Neogastropoda:Volutoidea:Cystiscidae	Intelcystiscus yemayae	25	30	2.5
Neogastropoda:Volutoidea:Cystiscidae	Pachybathron cassidiforme	6	123	7.55
Neogastropoda:Volutoidea:Cystiscidae	Pachybathron cypraeoides	0.5	366	8.8
Neogastropoda:Volutoidea:Cystiscidae	Pachybathron kienerianum	15	25	11.5
Neogastropoda:Volutoidea:Cystiscidae	Pachybathron olssoni	8	12	6.7
Neogastropoda:Volutoidea:Cystiscidae	Pachybathron tayrona	0.5	17	11.5
Neogastropoda:Volutoidea:Cystiscidae	Persicula bahamasensis	400	400	9
Neogastropoda:Volutoidea:Cystiscidae	Persicula calculus	4.5	8	11.5
Neogastropoda:Volutoidea:Cystiscidae	Persicula catenata	0	168	7
Neogastropoda:Volutoidea:Cystiscidae	Persicula chrysomelina	1	3	7.1
Neogastropoda:Volutoidea:Cystiscidae	Persicula cordorae	10	40	6.5
Neogastropoda:Volutoidea:Cystiscidae	Persicula fluctuata	0	52	7
Neogastropoda:Volutoidea:Cystiscidae	Persicula frumentum	0	65	8
Neogastropoda:Volutoidea:Cystiscidae	Persicula hennequini	2	3	7.2
Neogastropoda:Volutoidea:Cystiscidae	Persicula interruptolineata	0	40	18.8
Neogastropoda:Volutoidea:Cystiscidae	Persicula moscatellii	20	250	14.9
Neogastropoda:Volutoidea:Cystiscidae	Persicula obesa	3	15	14
Neogastropoda:Volutoidea:Cystiscidae	Persicula porcellana	10	45	17
Neogastropoda:Volutoidea:Cystiscidae	Persicula pulcherrima	0	80	9
Neogastropoda:Volutoidea:Cystiscidae	Persicula sagittata	2	310	14
Neogastropoda:Volutoidea:Cystiscidae	Persicula weberi	0	30	7
Neogastropoda:Volutoidea:Cystiscidae	Plesiocystiscus alfiopivai	20	24	1.9
Neogastropoda:Volutoidea:Cystiscidae	Plesiocystiscus genecoani	25	25	2.2
Neogastropoda:Volutoidea:Cystiscidae	Plesiocystiscus jansseni	30	30	3
Neogastropoda:Volutoidea:Cystiscidae	Plesiocystiscus larva	0	0	4
Neogastropoda:Volutoidea:Cystiscidae	Pugnus lachrimula	260	732	2.8
Neogastropoda:Volutoidea:Cystiscidae	Pugnus serrei	0	6	1.5
Neogastropoda:Volutoidea:Cystiscidae	Ticocystiscus iberia	10	10	4
Neogastropoda:Volutoidea:Cystiscidae	Ticofurcilla tica	30	30	1.25
Neogastropoda:Volutoidea:Harpidae	Morum bayeri	5	5	22
Neogastropoda:Volutoidea:Harpidae	Morum dennisoni	30	370	54
Neogastropoda:Volutoidea:Harpidae	Morum lindae	11	76	35
Neogastropoda:Volutoidea:Harpidae	Morum matthewsi	22	73	28
Neogastropoda:Volutoidea:Harpidae	Morum oniscus	0	72	32
Neogastropoda:Volutoidea:Harpidae	Morum purpureum	12	12	30
Neogastropoda:Volutoidea:Harpidae	Morum strombiforme	1.5	1.5	25
Neogastropoda:Volutoidea:Marginellidae	Bullata analuciae	25	70	40
Neogastropoda:Volutoidea:Marginellidae	Bullata bullata	3	18	101
Neogastropoda:Volutoidea:Marginellidae	Bullata guerrinii	5	60	29
Neogastropoda:Volutoidea:Marginellidae	Bullata largillieri	2	97	29
Neogastropoda:Volutoidea:Marginellidae	Bullata lilacina	2	140	33
Neogastropoda:Volutoidea:Marginellidae	Bullata matthewsi	30	70	53
Neogastropoda:Volutoidea:Marginellidae	Dentimargo argonauta	25	25	2.65
Neogastropoda:Volutoidea:Marginellidae	Dentimargo aureocinctus	0	165	4.7
Neogastropoda:Volutoidea:Marginellidae	Dentimargo claroi	3	5	4.1
Neogastropoda:Volutoidea:Marginellidae	Dentimargo cruzmoralai	12	15	3
Neogastropoda:Volutoidea:Marginellidae	Dentimargo eburneolus	0	1097	9
Neogastropoda:Volutoidea:Marginellidae	Dentimargo elatus	713	713	2.82
Neogastropoda:Volutoidea:Marginellidae	Dentimargo esther	538	538	5
Neogastropoda:Volutoidea:Marginellidae	Dentimargo fusinus	1170	1170	8
Neogastropoda:Volutoidea:Marginellidae	Dentimargo hennequini	56	60	5.6
Neogastropoda:Volutoidea:Marginellidae	Dentimargo idiochila	116	165	5.8
Neogastropoda:Volutoidea:Marginellidae	Dentimargo imitator	805	805	2.6
Neogastropoda:Volutoidea:Marginellidae	Dentimargo incessa	538	538	5
Neogastropoda:Volutoidea:Marginellidae	Dentimargo janeiroensis	50	73	4.25
Neogastropoda:Volutoidea:Marginellidae	Dentimargo kevini	60	80	3.8
Neogastropoda:Volutoidea:Marginellidae	Dentimargo reductus	1	50	3
Neogastropoda:Volutoidea:Marginellidae	Dentimargo smithii	27	128	5
Neogastropoda:Volutoidea:Marginellidae	Dentimargo sulcatus	29	71	4.5
Neogastropoda:Volutoidea:Marginellidae	Dentimargo tanora	805	805	3.7
Neogastropoda:Volutoidea:Marginellidae	Dentimargo yucatecanus	229	1170	7
Neogastropoda:Volutoidea:Marginellidae	Dentimargo zaidettae	12	15	2.85
Neogastropoda:Volutoidea:Marginellidae	Eratoidea fernandinae	538	538	8.5
Neogastropoda:Volutoidea:Marginellidae	Eratoidea hematita	2	165	9
Neogastropoda:Volutoidea:Marginellidae	Eratoidea margarita	10	10	9
Neogastropoda:Volutoidea:Marginellidae	Eratoidea watsoni	817	1472	9.5
Neogastropoda:Volutoidea:Marginellidae	Hyalina borroi	15	25	7
Neogastropoda:Volutoidea:Marginellidae	Hyalina chicoi	5	12	9.3
Neogastropoda:Volutoidea:Marginellidae	Hyalina discors	538	805	7
Neogastropoda:Volutoidea:Marginellidae	Hyalina pallida	0	11	15.3
Neogastropoda:Volutoidea:Marginellidae	Hyalina redferni	1	6	5.75
Neogastropoda:Volutoidea:Marginellidae	Hyalina vallei	6	8	6.65
Neogastropoda:Volutoidea:Marginellidae	Marginella cloveri	20	110	24
Neogastropoda:Volutoidea:Marginellidae	Prunum abyssorum	1170	1170	7
Neogastropoda:Volutoidea:Marginellidae	Prunum albertoangelai	20	30	8.35
Neogastropoda:Volutoidea:Marginellidae	Prunum amabile	0	229	25
Neogastropoda:Volutoidea:Marginellidae	Prunum antillanum	10	20	22.5
Neogastropoda:Volutoidea:Marginellidae	Prunum apicinum	0	25	14
Neogastropoda:Volutoidea:Marginellidae	Prunum avenella	192	1832	12
Neogastropoda:Volutoidea:Marginellidae	Prunum beali	154	154	12
Neogastropoda:Volutoidea:Marginellidae	Prunum bellulum	2	500	12
Neogastropoda:Volutoidea:Marginellidae	Prunum boreale	118	148	16
Neogastropoda:Volutoidea:Marginellidae	Prunum cahuitaense	3	7	12.7
Neogastropoda:Volutoidea:Marginellidae	Prunum canilla	538	960	15
Neogastropoda:Volutoidea:Marginellidae	Prunum carneum	0	40	20
Neogastropoda:Volutoidea:Marginellidae	Prunum cassis	73	185	15
Neogastropoda:Volutoidea:Marginellidae	Prunum catochense	60	80	7.5
Neogastropoda:Volutoidea:Marginellidae	Prunum chumi	10	15	18.8
Neogastropoda:Volutoidea:Marginellidae	Prunum cineraceum	538	1428	13
Neogastropoda:Volutoidea:Marginellidae	Prunum circumvittatum	55	288	20
Neogastropoda:Volutoidea:Marginellidae	Prunum coltrorum	25	30	15.3
Neogastropoda:Volutoidea:Marginellidae	Prunum enriquevidali	1.5	2	16.8
Neogastropoda:Volutoidea:Marginellidae	Prunum fulminatum	1	230	20
Neogastropoda:Volutoidea:Marginellidae	Prunum guttatum	0	18	26
Neogastropoda:Volutoidea:Marginellidae	Prunum hartleyanum	26	102	10
Neogastropoda:Volutoidea:Marginellidae	Prunum holandae	12	12	20
Neogastropoda:Volutoidea:Marginellidae	Prunum labiatum	0.3	78	35
Neogastropoda:Volutoidea:Marginellidae	Prunum labrosum	6	80	10
Neogastropoda:Volutoidea:Marginellidae	Prunum leonardhilli	20	60	19
Neogastropoda:Volutoidea:Marginellidae	Prunum lipei	60	211	25.2
Neogastropoda:Volutoidea:Marginellidae	Prunum magnificum	20	20	21
Neogastropoda:Volutoidea:Marginellidae	Prunum marginatum	20	72	35
Neogastropoda:Volutoidea:Marginellidae	Prunum martini	10	80	42
Neogastropoda:Volutoidea:Marginellidae	Prunum negoi	10	12	18.7
Neogastropoda:Volutoidea:Marginellidae	Prunum niciezai	25	50	6.9
Neogastropoda:Volutoidea:Marginellidae	Prunum nobilianum	26	128	22
Neogastropoda:Volutoidea:Marginellidae	Prunum pellucidum	0	1	13.5
Neogastropoda:Volutoidea:Marginellidae	Prunum poulosi	35	55	35
Neogastropoda:Volutoidea:Marginellidae	Prunum pruinosum	0	40	16
Neogastropoda:Volutoidea:Marginellidae	Prunum prunum	0	40	34
Neogastropoda:Volutoidea:Marginellidae	Prunum pulidoi	8	12	12.4
Neogastropoda:Volutoidea:Marginellidae	Prunum quinteroi	12	12	10.5
Neogastropoda:Volutoidea:Marginellidae	Prunum redfieldii	329	329	9
Neogastropoda:Volutoidea:Marginellidae	Prunum roscidum	0	120	16
Neogastropoda:Volutoidea:Marginellidae	Prunum rostratum	0	154	26
Neogastropoda:Volutoidea:Marginellidae	Prunum rubens	35	200	19
Neogastropoda:Volutoidea:Marginellidae	Prunum saulcyanum	64	64	18
Neogastropoda:Volutoidea:Marginellidae	Prunum storeria	15	15	17.7
Neogastropoda:Volutoidea:Marginellidae	Prunum succinea	0	9	15.2
Neogastropoda:Volutoidea:Marginellidae	Prunum torticulum	69	538	11.5
Neogastropoda:Volutoidea:Marginellidae	Volvarina abbreviata	0	51	9
Neogastropoda:Volutoidea:Marginellidae	Volvarina albolineata	0	50	12.3
Neogastropoda:Volutoidea:Marginellidae	Volvarina alcoladoi	4	6	12.6
Neogastropoda:Volutoidea:Marginellidae	Volvarina amphoralis	47	75	3.6
Neogastropoda:Volutoidea:Marginellidae	Volvarina ardovinii	2	5	5.3
Neogastropoda:Volutoidea:Marginellidae	Volvarina avena	0	80	17
Neogastropoda:Volutoidea:Marginellidae	Volvarina bayeri	493	493	13
Neogastropoda:Volutoidea:Marginellidae	Volvarina bessei	120	130	17.2
Neogastropoda:Volutoidea:Marginellidae	Volvarina brasiliana	1	20	7.8
Neogastropoda:Volutoidea:Marginellidae	Volvarina cachoi	20	20	8.3
Neogastropoda:Volutoidea:Marginellidae	Volvarina ceciliae	20	20	9.2
Neogastropoda:Volutoidea:Marginellidae	Volvarina dalli	50	50	9.7
Neogastropoda:Volutoidea:Marginellidae	Volvarina dozei	120	121	18.5
Neogastropoda:Volutoidea:Marginellidae	Volvarina ealesae	155	481	29.5
Neogastropoda:Volutoidea:Marginellidae	Volvarina enriquei	1	1.5	12
Neogastropoda:Volutoidea:Marginellidae	Volvarina floresensis	15	25	8.4
Neogastropoda:Volutoidea:Marginellidae	Volvarina fusca	68	68	13
Neogastropoda:Volutoidea:Marginellidae	Volvarina gracilis	48	48	8.2
Neogastropoda:Volutoidea:Marginellidae	Volvarina helenae	8	12	19.5
Neogastropoda:Volutoidea:Marginellidae	Volvarina hennequini	420	502	16
Neogastropoda:Volutoidea:Marginellidae	Volvarina hyalina	229	673	7.7
Neogastropoda:Volutoidea:Marginellidae	Volvarina isabelae	0	0	7
Neogastropoda:Volutoidea:Marginellidae	Volvarina jaguanensis	20	20	4.4
Neogastropoda:Volutoidea:Marginellidae	Volvarina juanjoi	0.5	1.5	7.1
Neogastropoda:Volutoidea:Marginellidae	Volvarina linae	1	2	11.6
Neogastropoda:Volutoidea:Marginellidae	Volvarina mexicana	1	65	7
Neogastropoda:Volutoidea:Marginellidae	Volvarina noeli	2	3	8
Neogastropoda:Volutoidea:Marginellidae	Volvarina pepefragai	30	35	7
Neogastropoda:Volutoidea:Marginellidae	Volvarina pontesi	200	1140	15.1
Neogastropoda:Volutoidea:Marginellidae	Volvarina serrei	0	80	9.1
Neogastropoda:Volutoidea:Marginellidae	Volvarina socoae	1	1.5	12.2
Neogastropoda:Volutoidea:Marginellidae	Volvarina sofiae	1.5	2	5.9
Neogastropoda:Volutoidea:Marginellidae	Volvarina southwicki	0	0	8
Neogastropoda:Volutoidea:Marginellidae	Volvarina splendida	4	4	11.95
Neogastropoda:Volutoidea:Marginellidae	Volvarina styria	50	805	8
Neogastropoda:Volutoidea:Marginellidae	Volvarina subtriplicata	9	203	9.4
Neogastropoda:Volutoidea:Marginellidae	Volvarina tunicata	20	40	8.7
Neogastropoda:Volutoidea:Marginellidae	Volvarina veraguasensis	40	190	12.5
Neogastropoda:Volutoidea:Marginellidae	Volvarina vistamarina	1	2	7.1
Neogastropoda:Volutoidea:Marginellidae	Volvarina warreni	90	382	20
Neogastropoda:Volutoidea:Marginellidae	Volvarina yolandae	10	25	6.4
Neogastropoda:Volutoidea:Mitridae	Cancilla larranagai	40	175	50
Neogastropoda:Volutoidea:Mitridae	Dibaphimitra florida	2	55	74
Neogastropoda:Volutoidea:Mitridae	Mitra antillensis	55	780	106
Neogastropoda:Volutoidea:Mitridae	Mitra barbadensis	0	82	45
Neogastropoda:Volutoidea:Mitridae	Mitra espinosai	2	2	12
Neogastropoda:Volutoidea:Mitridae	Mitra lenhilli	70	70	26
Neogastropoda:Volutoidea:Mitridae	Mitra leonardi	60	60	22
Neogastropoda:Volutoidea:Mitridae	Mitra nodulosa	0	55	50
Neogastropoda:Volutoidea:Mitridae	Mitra semiferruginea	5	88	33
Neogastropoda:Volutoidea:Mitridae	Mitra straminea	0	329	31
Neogastropoda:Volutoidea:Mitridae	Subcancilla candida	16	101	30
Neogastropoda:Volutoidea:Mitridae	Subcancilla leonardhilli	35	80	18
Neogastropoda:Volutoidea:Mitridae	Subcancilla rhadina	59	59	29
Neogastropoda:Volutoidea:Olivellinae	Belloliva tubulata	402	988	13.3
Neogastropoda:Volutoidea:Olivellinae	Jaspidella blanesi	9	50	10
Neogastropoda:Volutoidea:Olivellinae	Jaspidella carminiae	1	1	20
Neogastropoda:Volutoidea:Olivellinae	Jaspidella jaspidea	1	13	23
Neogastropoda:Volutoidea:Olivellinae	Jaspidella miris	55	366	8.9
Neogastropoda:Volutoidea:Olivellinae	Olivella acteocina	25	25	4
Neogastropoda:Volutoidea:Olivellinae	Olivella amblia	600	1540	8.2
Neogastropoda:Volutoidea:Olivellinae	Olivella ankeli	2	6	8.5
Neogastropoda:Volutoidea:Olivellinae	Olivella arionata	18	18	7.5
Neogastropoda:Volutoidea:Olivellinae	Olivella barbenthos	140	210	8.5
Neogastropoda:Volutoidea:Olivellinae	Olivella biminiensis	400	400	9
Neogastropoda:Volutoidea:Olivellinae	Olivella bullula	30	538	11
Neogastropoda:Volutoidea:Olivellinae	Olivella careorugula	600	610	6
Neogastropoda:Volutoidea:Olivellinae	Olivella dealbata	0	15	14
Neogastropoda:Volutoidea:Olivellinae	Olivella defiorei	38	50	14.5
Neogastropoda:Volutoidea:Olivellinae	Olivella ephamilla	620	640	4.7
Neogastropoda:Volutoidea:Olivellinae	Olivella floralia	0	70	15
Neogastropoda:Volutoidea:Olivellinae	Olivella formicacorsii	0	1	11.5
Neogastropoda:Volutoidea:Olivellinae	Olivella fundarugata	0	11	8
Neogastropoda:Volutoidea:Olivellinae	Olivella fuscocincta	18	457	9.5
Neogastropoda:Volutoidea:Olivellinae	Olivella guildingii	15	20	9
Neogastropoda:Volutoidea:Olivellinae	Olivella hyphala	295	607	12
Neogastropoda:Volutoidea:Olivellinae	Olivella inusta	0	0	7
Neogastropoda:Volutoidea:Olivellinae	Olivella klappenbachi	610	610	6
Neogastropoda:Volutoidea:Olivellinae	Olivella lactea	0	40	13
Neogastropoda:Volutoidea:Olivellinae	Olivella macgintyi	37	37	11.8
Neogastropoda:Volutoidea:Olivellinae	Olivella marmosa	0	0	5.4
Neogastropoda:Volutoidea:Olivellinae	Olivella mayabe	430	430	10.6
Neogastropoda:Volutoidea:Olivellinae	Olivella minuta	0	15	15
Neogastropoda:Volutoidea:Olivellinae	Olivella miriadina	15	40	6
Neogastropoda:Volutoidea:Olivellinae	Olivella moorei	210	263	8
Neogastropoda:Volutoidea:Olivellinae	Olivella mutica	0	156	17.2
Neogastropoda:Volutoidea:Olivellinae	Olivella myrmecoon	0	34	5
Neogastropoda:Volutoidea:Olivellinae	Olivella nivea	0	60	34
Neogastropoda:Volutoidea:Olivellinae	Olivella olssoni	0	20	8
Neogastropoda:Volutoidea:Olivellinae	Olivella orejasmirandai	14	173	8
Neogastropoda:Volutoidea:Olivellinae	Olivella perplexa	0	58	5
Neogastropoda:Volutoidea:Olivellinae	Olivella plata	0	40	10
Neogastropoda:Volutoidea:Olivellinae	Olivella puelcha	15	57	13
Neogastropoda:Volutoidea:Olivellinae	Olivella pusilla	0	30	11
Neogastropoda:Volutoidea:Olivellinae	Olivella rotunda	11	1472	25
Neogastropoda:Volutoidea:Olivellinae	Olivella santacruzence	18	46	4.5
Neogastropoda:Volutoidea:Olivellinae	Olivella stegeri	18	165	11.2
Neogastropoda:Volutoidea:Olivellinae	Olivella tehuelcha	18	140	12
Neogastropoda:Volutoidea:Olivellinae	Olivella thompsoni	183	183	11
Neogastropoda:Volutoidea:Olivellinae	Olivella vitilia	713	713	6.6
Neogastropoda:Volutoidea:Olivellinae	Olivella watermani	22	525	15
Neogastropoda:Volutoidea:Olivinae	Agaronia hilli	1	20	46
Neogastropoda:Volutoidea:Olivinae	Agaronia leonardhilli	0	20	44
Neogastropoda:Volutoidea:Olivinae	Agaronia travassosi	15	75	68
Neogastropoda:Volutoidea:Olivinae	Oliva barbadensis	30	200	50
Neogastropoda:Volutoidea:Olivinae	Oliva bayeri	100	125	36.5
Neogastropoda:Volutoidea:Olivinae	Oliva bewleyi	2	60	65.8
Neogastropoda:Volutoidea:Olivinae	Oliva circinata	1	65	65
Neogastropoda:Volutoidea:Olivinae	Oliva drangai	4	12	45
Neogastropoda:Volutoidea:Olivinae	Oliva formosa	0.5	300	62.5
Neogastropoda:Volutoidea:Olivinae	Oliva fulgurator	3	15	60.8
Neogastropoda:Volutoidea:Olivinae	Oliva goajira	10	70	57.6
Neogastropoda:Volutoidea:Olivinae	Oliva jamaicensis	0	8	42
Neogastropoda:Volutoidea:Olivinae	Oliva nivosa	1	50	49.2
Neogastropoda:Volutoidea:Olivinae	Oliva reticularis	0	200	60
Neogastropoda:Volutoidea:Olivinae	Oliva sargenti	1	10	38
Neogastropoda:Volutoidea:Olivinae	Oliva sayana	0	130	91
Neogastropoda:Volutoidea:Olivinae	Oliva scripta	8	66	47
Neogastropoda:Volutoidea:Olivinae	Oliva tisiphona	30	100	64
Neogastropoda:Volutoidea:Olivinae	Olivancillaria carcellesi	0	22	55
Neogastropoda:Volutoidea:Olivinae	Olivancillaria contortuplicata	0	0	35
Neogastropoda:Volutoidea:Olivinae	Olivancillaria deshayesiana	10	70	30
Neogastropoda:Volutoidea:Olivinae	Olivancillaria teaguei	0	20	22
Neogastropoda:Volutoidea:Olivinae	Olivancillaria urceus	5	50	60
Neogastropoda:Volutoidea:Olivinae	Olivancillaria uretai	0	30	36.5
Neogastropoda:Volutoidea:Pleioptygmatidae	Pleioptygma helenae	37	150	123
Neogastropoda:Volutoidea:Pseudolividae	Benthobia atafona	1020	1500	12
Neogastropoda:Volutoidea:Pseudolividae	Benthobia tryonii	686	4038	13
Neogastropoda:Volutoidea:Turbinellidae	Columbarium' bullatum	538	538	10
Neogastropoda:Volutoidea:Turbinellidae	Exilioidea atlantica	878	3365	36.1
Neogastropoda:Volutoidea:Turbinellidae	Fulgurofusus atlantis	475	770	35.2
Neogastropoda:Volutoidea:Turbinellidae	Fulgurofusus aurora	247	384	43
Neogastropoda:Volutoidea:Turbinellidae	Fulgurofusus bartletti	465	528	39.3
Neogastropoda:Volutoidea:Turbinellidae	Fulgurofusus benthocallis	3245	3245	45
Neogastropoda:Volutoidea:Turbinellidae	Fulgurofusus bermudezi	384	1006	31
Neogastropoda:Volutoidea:Turbinellidae	Fulgurofusus brayi	274	664	73
Neogastropoda:Volutoidea:Turbinellidae	Fulgurofusus ecphoroides	274	274	18.4
Neogastropoda:Volutoidea:Turbinellidae	Fulgurofusus electra	594	604	26.9
Neogastropoda:Volutoidea:Turbinellidae	Fulgurofusus merope	512	566	36
Neogastropoda:Volutoidea:Turbinellidae	Fulgurofusus sarissophorus	640	640	19.6
Neogastropoda:Volutoidea:Turbinellidae	Fulgurofusus timor	700	744	57
Neogastropoda:Volutoidea:Turbinellidae	Fulgurofusus xenismatis	263	450	33.5
Neogastropoda:Volutoidea:Turbinellidae	Latiromitra aratiunculus	430	430	29
Neogastropoda:Volutoidea:Turbinellidae	Latiromitra costata	1256	1256	14
Neogastropoda:Volutoidea:Turbinellidae	Latiromitra cryptodon	589	1500	55
Neogastropoda:Volutoidea:Turbinellidae	Latiromitra meekiana	402	540	26
Neogastropoda:Volutoidea:Turbinellidae	Latiromitra styliola	538	805	11
Neogastropoda:Volutoidea:Turbinellidae	Metzgeria alba	599	599	21
Neogastropoda:Volutoidea:Turbinellidae	Ptychatractus ligatus	27	110	18
Neogastropoda:Volutoidea:Turbinellidae	Turbinella angulata	0	45	360
Neogastropoda:Volutoidea:Turbinellidae	Turbinella laevigata	2	60	200
Neogastropoda:Volutoidea:Turbinellidae	Vasum capitellum	0	10	78
Neogastropoda:Volutoidea:Turbinellidae	Vasum cassiforme	0	60	90
Neogastropoda:Volutoidea:Turbinellidae	Vasum globulus	8	11	43
Neogastropoda:Volutoidea:Turbinellidae	Vasum latiriforme	33	227	60
Neogastropoda:Volutoidea:Turbinellidae	Vasum muricatum	0	15	125
Neogastropoda:Volutoidea:Volutidae	Adelomelon ancilla	50	310	220
Neogastropoda:Volutoidea:Volutidae	Adelomelon beckii	40	75	492
Neogastropoda:Volutoidea:Volutidae	Adelomelon riosi	100	600	375
Neogastropoda:Volutoidea:Volutidae	Enaeta cylleniformis	6	55	22
Neogastropoda:Volutoidea:Volutidae	Enaeta guildingii	0	30	19
Neogastropoda:Volutoidea:Volutidae	Enaeta reevei	0	2	15
Neogastropoda:Volutoidea:Volutidae	Guivillea alabastrina	4000	4000	33
Neogastropoda:Volutoidea:Volutidae	Harpovoluta charcoti	73	1190	75
Neogastropoda:Volutoidea:Volutidae	Lyria beauii	3	200	71
Neogastropoda:Volutoidea:Volutidae	Lyria cordis	174	174	43
Neogastropoda:Volutoidea:Volutidae	Lyria leonardi	16	500	100
Neogastropoda:Volutoidea:Volutidae	Lyria russjenseni	244	300	70
Neogastropoda:Volutoidea:Volutidae	Minicymbiola corderoi	50	124	28
Neogastropoda:Volutoidea:Volutidae	Miomelon eltanini	845	1953	31.2
Neogastropoda:Volutoidea:Volutidae	Miomelon scoresbyanum	150	567	49.7
Neogastropoda:Volutoidea:Volutidae	Miomelon turnerae	284	604	49.5
Neogastropoda:Volutoidea:Volutidae	Nanomelon viperinum	450	830	49
Neogastropoda:Volutoidea:Volutidae	Nanomelon vossi	460	460	35
Neogastropoda:Volutoidea:Volutidae	Odontocymbiola americana	15	45	76
Neogastropoda:Volutoidea:Volutidae	Odontocymbiola canigiai	180	190	174
Neogastropoda:Volutoidea:Volutidae	Odontocymbiola cleryana	0	60	60
Neogastropoda:Volutoidea:Volutidae	Odontocymbiola macaensis	90	300	75
Neogastropoda:Volutoidea:Volutidae	Odontocymbiola magellanica	0	200	200
Neogastropoda:Volutoidea:Volutidae	Odontocymbiola pescalia	100	1200	110
Neogastropoda:Volutoidea:Volutidae	Odontocymbiola rucciana	190	290	88
Neogastropoda:Volutoidea:Volutidae	Odontocymbiola saotomensis	10	30	80
Neogastropoda:Volutoidea:Volutidae	Odontocymbiola simulatrix	113	600	330
Neogastropoda:Volutoidea:Volutidae	Odontocymbiola subnodosa	70	300	160
Neogastropoda:Volutoidea:Volutidae	Pachycymbiola brasiliana	0	250	200
Neogastropoda:Volutoidea:Volutidae	Plicoliva zelindae	1	37	36
Neogastropoda:Volutoidea:Volutidae	Provocator corderoi	45	1010	79
Neogastropoda:Volutoidea:Volutidae	Provocator palliatus	220	980	106
Neogastropoda:Volutoidea:Volutidae	Scaphella contoyensis	73	183	173
Neogastropoda:Volutoidea:Volutidae	Scaphella dohrni	117	384	138
Neogastropoda:Volutoidea:Volutidae	Scaphella dubia	55	402	197
Neogastropoda:Volutoidea:Volutidae	Scaphella evelina	73	421	240
Neogastropoda:Volutoidea:Volutidae	Scaphella gaudiati	250	250	89
Neogastropoda:Volutoidea:Volutidae	Scaphella gouldiana	73	931	102
Neogastropoda:Volutoidea:Volutidae	Scaphella junonia	0	110	126
Neogastropoda:Volutoidea:Volutidae	Scaphella luizcoutoi	411	457	36
Neogastropoda:Volutoidea:Volutidae	Scaphella macginnorum	200	365	158
Neogastropoda:Volutoidea:Volutidae	Scaphella neptunia	589	589	51
Neogastropoda:Volutoidea:Volutidae	Scaphella robusta	146	695	119
Neogastropoda:Volutoidea:Volutidae	Teramachia mirabilis	465	521	125
Neogastropoda:Volutoidea:Volutidae	Tractolira germonae	2068	3819	81
Neogastropoda:Volutoidea:Volutidae	Tractolira tenebrosa	2380	3250	51
Neogastropoda:Volutoidea:Volutidae	Voluta ebraea	0	40	240
Neogastropoda:Volutoidea:Volutidae	Voluta morrisoni	60	60	73
Neogastropoda:Volutoidea:Volutidae	Voluta musica	0	128	115
Neogastropoda:Volutoidea:Volutidae	Voluta polypleura	2	380	108
Neogastropoda:Volutoidea:Volutidae	Voluta virescens	0	146	114
Neogastropoda:Volutoidea:Volutidae	Volutifusus aguayoi	292	796	113
Neogastropoda:Volutoidea:Volutidae	Volutifusus piraticus	384	384	94
Neogastropoda:Volutoidea:Volutidae	Volutifusus torrei	329	1500	116
Neogastropoda:Volutoidea:Volutidae	Zidona dufresnei	15	200	270
Neogastropoda:Volutoidea:Volutomitridae	Conomitra caribbeana	91	91	14
Neogastropoda:Volutoidea:Volutomitridae	Conomitra leonardhilli	35	35	18
Neogastropoda:Volutoidea:Volutomitridae	Conomitra lindae	35	35	10
Neogastropoda:Volutoidea:Volutomitridae	Microvoluta blakeana	146	1170	10
Neogastropoda:Volutoidea:Volutomitridae	Microvoluta intermedia	907	907	15
Neogastropoda:Volutoidea:Volutomitridae	Paradmete breidensis	337	441	11.5
Neogastropoda:Volutoidea:Volutomitridae	Paradmete crymochara	121	220	22
Neogastropoda:Volutoidea:Volutomitridae	Paradmete curta	75	695	30
Neogastropoda:Volutoidea:Volutomitridae	Paradmete fragillima	30	641	24.2
Neogastropoda:Volutoidea:Volutomitridae	Paradmete percarinata	598	884	17
Neogastropoda:Volutoidea:Volutomitridae	Volutomitra bairdii	680	966	35
Neogastropoda:Volutoidea:Volutomitridae	Volutomitra bayeri	334	379	27.5
Neogastropoda:Volutoidea:Volutomitridae	Volutomitra erebus	567	597	35.6
Neogastropoda:Volutoidea:Volutomitridae	Volutomitra groenlandica	27	599	27
Neogastropoda:Volutoidea:Volutomitridae	Volutomitra persephone	681	1052	40.7
Neogastropoda:Volutoidea:Volutomitridae	Volutomitra porcellana	18	102	14
Neritopsina:Neritoidea:Neritidae	Bathynerita naticoidea	541	1135	16
Neritopsina:Neritoidea:Neritidae	Nerita amplisulcata	0	9	20.5
Neritopsina:Neritoidea:Neritidae	Nerita ascensionis	0	0	36
Neritopsina:Neritoidea:Neritidae	Nerita fulgurans	0	0	37
Neritopsina:Neritoidea:Neritidae	Nerita peloronta	-0.5	0	47
Neritopsina:Neritoidea:Neritidae	Nerita tessellata	-0.5	3	25
Neritopsina:Neritoidea:Neritidae	Nerita versicolor	-1	0	27
Neritopsina:Neritoidea:Neritidae	Neritina clenchi	0	0	20.1
Neritopsina:Neritoidea:Neritidae	Neritina meleagris	0	0.6	15.7
Neritopsina:Neritoidea:Neritidae	Neritina piratica	0	0.1	24
Neritopsina:Neritoidea:Neritidae	Neritina punctulata	0	0	33
Neritopsina:Neritoidea:Neritidae	Neritina usnea	0	1.5	24
Neritopsina:Neritoidea:Neritidae	Neritina virginea	0	1.5	25
Neritopsina:Neritoidea:Neritidae	Neritina zebra	0	0	23
Neritopsina:Neritoidea:Neritidae	Puperita pupa	0	1	13
Neritopsina:Neritoidea:Neritidae	Smaragdia viridis	0	20	8
Neritopsina:Neritoidea:Neritiliidae	Neritilia succinea	0	0	7
Neritopsina:Neritoidea:Neritopsidae	Neritopsis atlantica	0	20	17.4
Neritopsina:Neritoidea:Phenacolepadidae	Plesiothyreus hamillei	0	3	8
Neritopsina:Neritoidea:Phenacolepadidae	Plesiothyreus rushii	0	55	10
Neritopsina:Neritoidea:Phenacolepadidae	Shinkailepas briandi	850	3520	10
Patellogastropoda:Lottioidea:Acmaeidae	Pectinodonta arcuata	413	1066	14.5
Patellogastropoda:Lottioidea:Lepetidae	Cocculina' dalli	580	580	5.8
Patellogastropoda:Lottioidea:Lepetidae	Cocculina' superba	6097	6097	32
Patellogastropoda:Lottioidea:Lepetidae	Iothia coppingeri	18	1108	14
Patellogastropoda:Lottioidea:Lepetidae	Iothia radiata	22	430	10
Patellogastropoda:Lottioidea:Lepetidae	Lepeta caeca	4	1097	18
Patellogastropoda:Lottioidea:Lepetidae	Propilidium curumim	138	181	2.3
Patellogastropoda:Lottioidea:Lepetidae	Propilidium elegans	2551	2551	3.5
Patellogastropoda:Lottioidea:Lepetidae	Propilidium lissocona	115	538	2.5
Patellogastropoda:Lottioidea:Lepetidae	Propilidium pertenue	1170	1170	2
Patellogastropoda:Lottioidea:Lepetidae	Propilidium reticulatum	128	538	2.6
Patellogastropoda:Lottioidea:Lottiidae	Erginus rubellus	4	183	7.8
Patellogastropoda:Lottioidea:Lottiidae	Lottia abrolhosensis	0	525	26
Patellogastropoda:Lottioidea:Lottiidae	Lottia albicosta	0	4.5	21.3
Patellogastropoda:Lottioidea:Lottiidae	Lottia alveus	0	0	13
Patellogastropoda:Lottioidea:Lottiidae	Lottia cubensis	0	0	19
Patellogastropoda:Lottioidea:Lottiidae	Lottia jamaicensis	0	0	19.5
Patellogastropoda:Lottioidea:Lottiidae	Lottia leucopleura	-1	3	26.6
Patellogastropoda:Lottioidea:Lottiidae	Lottia marcusi	0	0	18
Patellogastropoda:Lottioidea:Lottiidae	Lottia noronhensis	0	0	27
Patellogastropoda:Lottioidea:Lottiidae	Lottia subrugosa	0	0	30
Patellogastropoda:Lottioidea:Lottiidae	Patelloida ceciliana	0	0	21
Patellogastropoda:Lottioidea:Lottiidae	Patelloida exilis	0	0	6.5
Patellogastropoda:Lottioidea:Lottiidae	Patelloida perfestiva	13	45	4.5
Patellogastropoda:Lottioidea:Lottiidae	Patelloida pustulata	0	60	28
Patellogastropoda:Lottioidea:Lottiidae	Tectura antillarum	0	0	27
Patellogastropoda:Lottioidea:Lottiidae	Testudinalia testudinalis	0	91	40
Patellogastropoda:Nacelloidea:Nacellidae	Nacella concinna	0	195	60
Patellogastropoda:Nacelloidea:Nacellidae	Nacella deaurata	0	30	61
Patellogastropoda:Nacelloidea:Nacellidae	Nacella delicatissima	0	115	46
Patellogastropoda:Nacelloidea:Nacellidae	Nacella magellanica	0	200	66
Patellogastropoda:Nacelloidea:Nacellidae	Nacella mytilina	0	100	48
Patellogastropoda:Neolepetopsoidea:Neolepetopsidae	Paralepetopsis ferrugivora	1648	1685	9.2
Patellogastropoda:Neolepetopsoidea:Neolepetopsidae	Paralepetopsis floridensis	3270	3270	9.4
Vetigastropoda:Fissurelloidea:Fissurellidae	Altrix trifolium	256	1170	14
Vetigastropoda:Fissurelloidea:Fissurellidae	Cornisepta acuminata	291	713	5
Vetigastropoda:Fissurelloidea:Fissurellidae	Cornisepta antarctica	608	608	8
Vetigastropoda:Fissurelloidea:Fissurellidae	Cranopsis agger	249	1966	6
Vetigastropoda:Fissurelloidea:Fissurellidae	Cranopsis antillana	370	720	13
Vetigastropoda:Fissurelloidea:Fissurellidae	Cranopsis asturiana	183	2017	21
Vetigastropoda:Fissurelloidea:Fissurellidae	Cranopsis billsae	110	320	3.5
Vetigastropoda:Fissurelloidea:Fissurellidae	Cranopsis erecta	196	805	15
Vetigastropoda:Fissurelloidea:Fissurellidae	Cranopsis granulata	150	1966	8
Vetigastropoda:Fissurelloidea:Fissurellidae	Cranopsis larva	538	538	3
Vetigastropoda:Fissurelloidea:Fissurellidae	Diodora aguayoi	50	823	17
Vetigastropoda:Fissurelloidea:Fissurellidae	Diodora arcuata	0	183	12
Vetigastropoda:Fissurelloidea:Fissurellidae	Diodora bermudensis	46	46	5
Vetigastropoda:Fissurelloidea:Fissurellidae	Diodora cayenensis	0	100	51
Vetigastropoda:Fissurelloidea:Fissurellidae	Diodora dysoni	0	40	22
Vetigastropoda:Fissurelloidea:Fissurellidae	Diodora fargoi	0	0	8.6
Vetigastropoda:Fissurelloidea:Fissurellidae	Diodora fluviana	38	1472	12
Vetigastropoda:Fissurelloidea:Fissurellidae	Diodora jaumei	0	402	22
Vetigastropoda:Fissurelloidea:Fissurellidae	Diodora listeri	0	500	45
Vetigastropoda:Fissurelloidea:Fissurellidae	Diodora meta	0	110	16
Vetigastropoda:Fissurelloidea:Fissurellidae	Diodora minuta	0	132	16
Vetigastropoda:Fissurelloidea:Fissurellidae	Diodora mirifica	0	63	8
Vetigastropoda:Fissurelloidea:Fissurellidae	Diodora patagonica	0	0	38
Vetigastropoda:Fissurelloidea:Fissurellidae	Diodora sarasuae	20	25	10.9
Vetigastropoda:Fissurelloidea:Fissurellidae	Diodora sayi	0	402	30
Vetigastropoda:Fissurelloidea:Fissurellidae	Diodora tanneri	190	730	58
Vetigastropoda:Fissurelloidea:Fissurellidae	Diodora variegata	0	6	15
Vetigastropoda:Fissurelloidea:Fissurellidae	Diodora vetula	10	25	3
Vetigastropoda:Fissurelloidea:Fissurellidae	Diodora viridula	0	208	32
Vetigastropoda:Fissurelloidea:Fissurellidae	Diodora wetmorei	91	212	24
Vetigastropoda:Fissurelloidea:Fissurellidae	Emarginula dentigera	0	0.6	7
Vetigastropoda:Fissurelloidea:Fissurellidae	Emarginula nordica	128	128	5
Vetigastropoda:Fissurelloidea:Fissurellidae	Emarginula phrixodes	0	1966	7
Vetigastropoda:Fissurelloidea:Fissurellidae	Emarginula pumila	0	525	12
Vetigastropoda:Fissurelloidea:Fissurellidae	Emarginula sicula	16	256	17
Vetigastropoda:Fissurelloidea:Fissurellidae	Emarginula tuberculosa	10	1170	18
Vetigastropoda:Fissurelloidea:Fissurellidae	Fissurella angusta	0	10	31
Vetigastropoda:Fissurelloidea:Fissurellidae	Fissurella barbadensis	0	8	41
Vetigastropoda:Fissurelloidea:Fissurellidae	Fissurella barbouri	0	10	19
Vetigastropoda:Fissurelloidea:Fissurellidae	Fissurella emmanuelae	0	0	22
Vetigastropoda:Fissurelloidea:Fissurellidae	Fissurella fascicularis	0	0	32
Vetigastropoda:Fissurelloidea:Fissurellidae	Fissurella nimbosa	0	8	50
Vetigastropoda:Fissurelloidea:Fissurellidae	Fissurella nodosa	0	1	40
Vetigastropoda:Fissurelloidea:Fissurellidae	Fissurella oriens	0	30	70
Vetigastropoda:Fissurelloidea:Fissurellidae	Fissurella picta	0	105	86
Vetigastropoda:Fissurelloidea:Fissurellidae	Fissurella punctata	0	1	27
Vetigastropoda:Fissurelloidea:Fissurellidae	Fissurella radiosa radiosa	0	0	55
Vetigastropoda:Fissurelloidea:Fissurellidae	Fissurella radiosa tixierae	0	20	48
Vetigastropoda:Fissurelloidea:Fissurellidae	Fissurella rosea	0	40	35
Vetigastropoda:Fissurelloidea:Fissurellidae	Fissurella subrostrata	1	1	30
Vetigastropoda:Fissurelloidea:Fissurellidae	Fissurellidea megatrema	0	200	32
Vetigastropoda:Fissurelloidea:Fissurellidae	Fissurellidea patagonica	0	15	22.4
Vetigastropoda:Fissurelloidea:Fissurellidae	Fissurisepta oxia	538	805	4
Vetigastropoda:Fissurelloidea:Fissurellidae	Fissurisepta tenuicula	538	538	3
Vetigastropoda:Fissurelloidea:Fissurellidae	Hemitoma emarginata	0	152	25.5
Vetigastropoda:Fissurelloidea:Fissurellidae	Hemitoma octoradiata	0	23	40
Vetigastropoda:Fissurelloidea:Fissurellidae	Laevinesta atlantica	55	238	9.5
Vetigastropoda:Fissurelloidea:Fissurellidae	Lucapina aegis	0	55	36
Vetigastropoda:Fissurelloidea:Fissurellidae	Lucapina eolis	49	165	21
Vetigastropoda:Fissurelloidea:Fissurellidae	Lucapina philippiana	0	110	18
Vetigastropoda:Fissurelloidea:Fissurellidae	Lucapina sowerbii	0	225	30
Vetigastropoda:Fissurelloidea:Fissurellidae	Lucapina suffusa	0	24	36
Vetigastropoda:Fissurelloidea:Fissurellidae	Lucapinella henseli	0	55	27.8
Vetigastropoda:Fissurelloidea:Fissurellidae	Lucapinella limatula	0	146	18
Vetigastropoda:Fissurelloidea:Fissurellidae	Parmaphoridea mawsoni	155	660	40
Vetigastropoda:Fissurelloidea:Fissurellidae	Parmaphoridea melvilli	102	384	23
Vetigastropoda:Fissurelloidea:Fissurellidae	Profundisepta borroi	512	1865	4
Vetigastropoda:Fissurelloidea:Fissurellidae	Profundisepta circularis	538	1609	7
Vetigastropoda:Fissurelloidea:Fissurellidae	Profundisepta profundi	538	2652	6
Vetigastropoda:Fissurelloidea:Fissurellidae	Profundisepta sportella	183	1097	4.5
Vetigastropoda:Fissurelloidea:Fissurellidae	Puncturella abyssicola	2811	2811	10
Vetigastropoda:Fissurelloidea:Fissurellidae	Puncturella brychia	2451	2451	4.6
Vetigastropoda:Fissurelloidea:Fissurellidae	Puncturella cognata	24	198	6.7
Vetigastropoda:Fissurelloidea:Fissurellidae	Puncturella conica	55	342	16
Vetigastropoda:Fissurelloidea:Fissurellidae	Puncturella noachina	0	1609	12
Vetigastropoda:Fissurelloidea:Fissurellidae	Puncturella pauper	1	457	5
Vetigastropoda:Fissurelloidea:Fissurellidae	Puncturella plecta	538	713	6.4
Vetigastropoda:Fissurelloidea:Fissurellidae	Rimula aequisculpta	22	243	7.4
Vetigastropoda:Fissurelloidea:Fissurellidae	Rimula dorriae	146	216	6.3
Vetigastropoda:Fissurelloidea:Fissurellidae	Rimula frenulata	0	450	8
Vetigastropoda:Fissurelloidea:Fissurellidae	Rimula pycnonema	15	265	4.3
Vetigastropoda:Fissurelloidea:Fissurellidae	Zeidora bigelowi	33	411	5
Vetigastropoda:Fissurelloidea:Fissurellidae	Zeidora milerai	28	28	3.52
Vetigastropoda:Fissurelloidea:Fissurellidae	Zeidora naufraga	713	713	9.7
Vetigastropoda:Fissurelloidea:Fissurellidae	Zeidora neritica	18	18	2.5
Vetigastropoda:Haliotoidea:Haliotidae	Haliotis aurantium	48	150	15
Vetigastropoda:Haliotoidea:Haliotidae	Haliotis pourtalesii	36	366	30
Vetigastropoda:Lepetelloidea:Addisoniidae	Addisonia excentrica	91	1170	20.3
Vetigastropoda:Lepetelloidea:Lepetellidae	Choristella leptalea	713	1481	4
Vetigastropoda:Lepetelloidea:Lepetellidae	Choristella tenera	353	1481	10.5
Vetigastropoda:Lepetelloidea:Lepetellidae	Lepetella tubicola	238	710	3.75
Vetigastropoda:Lepetodriloidea:Clypeosectidae	Pseudorimula midatlantica	1622	3520	8.1
Vetigastropoda:Lepetodriloidea:Lepetodrilidae	Lepetodrilus atlanticus	840	3520	7.2
Vetigastropoda:Lepetodriloidea:Sutulizonidae	Sutulizona pterodon	3490	3520	2
Vetigastropoda:Neomphaloidea:Peltospiridae	Lirapex costellatus	1629	1685	3.6
Vetigastropoda:Neomphaloidea:Peltospiridae	Peltospira smaragdina	870	3520	12
Vetigastropoda:Phasianelloidea:Colloniidae	Cantrainea macleani	547	896	14.4
Vetigastropoda:Phasianelloidea:Colloniidae	Cantrainea philipiana	252	252	4
Vetigastropoda:Phasianelloidea:Colloniidae	Cantrainea yoyottei	550	550	23
Vetigastropoda:Phasianelloidea:Colloniidae	Collonia incerta	0	0	1.6
Vetigastropoda:Phasianelloidea:Colloniidae	Emiliotia rubrostriata	0	50	1.8
Vetigastropoda:Phasianelloidea:Colloniidae	Homalopoma albidum	64	1832	8
Vetigastropoda:Phasianelloidea:Colloniidae	Homalopoma boffii	182	780	7
Vetigastropoda:Phasianelloidea:Colloniidae	Homalopoma cunninghami	13	665	4.8
Vetigastropoda:Phasianelloidea:Colloniidae	Homalopoma indutum	27	5130	6.9
Vetigastropoda:Phasianelloidea:Colloniidae	Homalopoma linnei	80	1472	5.5
Vetigastropoda:Phasianelloidea:Colloniidae	Leptocollonia innocens	378	673	7
Vetigastropoda:Phasianelloidea:Colloniidae	Leptocollonia thielei	46	315	9.3
Vetigastropoda:Phasianelloidea:Gabrieloninae	Gabrielona sulcifera	7.5	40	2.4
Vetigastropoda:Phasianelloidea:Tricoliinae	Eulithidium adamsi	0	30	3.8
Vetigastropoda:Phasianelloidea:Tricoliinae	Eulithidium affine	0	63	9
Vetigastropoda:Phasianelloidea:Tricoliinae	Eulithidium bellum	0	137	5.2
Vetigastropoda:Phasianelloidea:Tricoliinae	Eulithidium pterocladicum	0	26	8
Vetigastropoda:Phasianelloidea:Tricoliinae	Eulithidium tessellatum	2	2	5.2
Vetigastropoda:Phasianelloidea:Tricoliinae	Eulithidium thalassicola	2	214	7.1
Vetigastropoda:Pleurotomarioidea:Pleurotomariidae	Bayerotrochus charlestonensis	213	213	87
Vetigastropoda:Pleurotomarioidea:Pleurotomariidae	Bayerotrochus midas	366	853	127.5
Vetigastropoda:Pleurotomarioidea:Pleurotomariidae	Bayerotrochus pyramus	400	560	63.5
Vetigastropoda:Pleurotomarioidea:Pleurotomariidae	Entemnotrochus adansonianus adansonianus	85	482	190
Vetigastropoda:Pleurotomarioidea:Pleurotomariidae	Entemnotrochus adansonianus bermudensis	366	366	100
Vetigastropoda:Pleurotomarioidea:Pleurotomariidae	Perotrochus amabilis	100	411	93
Vetigastropoda:Pleurotomarioidea:Pleurotomariidae	Perotrochus atlanticus	130	300	88
Vetigastropoda:Pleurotomarioidea:Pleurotomariidae	Perotrochus lucaya	275	427	59
Vetigastropoda:Pleurotomarioidea:Pleurotomariidae	Perotrochus maureri	193	366	59.5
Vetigastropoda:Pleurotomarioidea:Pleurotomariidae	Perotrochus quoyanus insularis	274	366	56.9
Vetigastropoda:Pleurotomarioidea:Pleurotomariidae	Perotrochus quoyanus quoyanus	128	549	66
Vetigastropoda:Pleurotomarioidea:Pleurotomariidae	Perotrochus tosatoi	200	200	90.1
Vetigastropoda:Scissurelloidea:Anatomidae	Anatoma aedonia	166	640	2.5
Vetigastropoda:Scissurelloidea:Anatomidae	Anatoma alta	20	823	2.1
Vetigastropoda:Scissurelloidea:Anatomidae	Anatoma americana	50	200	3.2
Vetigastropoda:Scissurelloidea:Anatomidae	Anatoma aspera	180	720	2.9
Vetigastropoda:Scissurelloidea:Anatomidae	Anatoma atlantica	200	700	2.1
Vetigastropoda:Scissurelloidea:Anatomidae	Anatoma conica	55	771	1.8
Vetigastropoda:Scissurelloidea:Anatomidae	Anatoma crispata	8	2221	2.5
Vetigastropoda:Scissurelloidea:Anatomidae	Anatoma euglypta	64	2940	10.5
Vetigastropoda:Scissurelloidea:Anatomidae	Anatoma josephinae	5500	5987	5.2
Vetigastropoda:Scissurelloidea:Anatomidae	Anatoma proxima	37	794	3
Vetigastropoda:Scissurelloidea:Anatomidae	Anatoma tenuis	180	2650	4.8
Vetigastropoda:Scissurelloidea:Anatomidae	Anatoma umbilicata	360	540	3.2
Vetigastropoda:Scissurelloidea:Anatomidae	Thieleella amoena	608	1579	3.5
Vetigastropoda:Scissurelloidea:Scissurellidae	Satondella brasiliensis	57	93	0.85
Vetigastropoda:Scissurelloidea:Scissurellidae	Satondella tabulata	35	713	2.1
Vetigastropoda:Scissurelloidea:Scissurellidae	Scissurella alexandrei	0	0.2	0.9
Vetigastropoda:Scissurelloidea:Scissurellidae	Scissurella clathrata	0	110	1.7
Vetigastropoda:Scissurelloidea:Scissurellidae	Scissurella electilis	0	0.2	0.6
Vetigastropoda:Scissurelloidea:Scissurellidae	Scissurella georgica	0.25	1	1
Vetigastropoda:Scissurelloidea:Scissurellidae	Scissurella jucunda	0	0	1.2
Vetigastropoda:Scissurelloidea:Scissurellidae	Scissurella morretesi	0	790	1.7
Vetigastropoda:Scissurelloidea:Scissurellidae	Scissurella petermannensis	1	31	1.75
Vetigastropoda:Scissurelloidea:Scissurellidae	Scissurella' lacuniformis	713	713	2
Vetigastropoda:Scissurelloidea:Scissurellidae	Sinezona confusa	0	60	1.5
Vetigastropoda:Scissurelloidea:Scissurellidae	Sinezona garciai	1.5	18	0.76
Vetigastropoda:Scissurelloidea:Scissurellidae	Sinezona redferni	10	60	0.7
Vetigastropoda:Seguenzioidea:Chilodontidae	Bathybembix drakei	3400	3400	24.4
Vetigastropoda:Seguenzioidea:Chilodontidae	Brookula calypso	102	286	1.29
Vetigastropoda:Seguenzioidea:Chilodontidae	Brookula conica	79	1234	1.83
Vetigastropoda:Seguenzioidea:Chilodontidae	Brookula decussata	94	474	2.5
Vetigastropoda:Seguenzioidea:Chilodontidae	Brookula exquisita	2375	3756	1.8
Vetigastropoda:Seguenzioidea:Chilodontidae	Brookula lamonti	3756	3756	1.5
Vetigastropoda:Seguenzioidea:Chilodontidae	Brookula megaumbilicata	1195	1222	1.54
Vetigastropoda:Seguenzioidea:Chilodontidae	Brookula olearia	1050	1350	1
Vetigastropoda:Seguenzioidea:Chilodontidae	Brookula powelli	1000	5130	2.3
Vetigastropoda:Seguenzioidea:Chilodontidae	Brookula proseila	50	900	1.91
Vetigastropoda:Seguenzioidea:Chilodontidae	Brookula spinulata	775	775	1.54
Vetigastropoda:Seguenzioidea:Chilodontidae	Brookula strebeli	94	155	1.54
Vetigastropoda:Seguenzioidea:Chilodontidae	Calliotropis actinophora	220	2276	10
Vetigastropoda:Seguenzioidea:Chilodontidae	Calliotropis aeglees	366	713	7.6
Vetigastropoda:Seguenzioidea:Chilodontidae	Calliotropis antarctica	2800	2800	10.4
Vetigastropoda:Seguenzioidea:Chilodontidae	Calliotropis calatha	247	1620	10
Vetigastropoda:Seguenzioidea:Chilodontidae	Calliotropis dentata	1052	1067	9.4
Vetigastropoda:Seguenzioidea:Chilodontidae	Calliotropis eltanini	900	900	14.1
Vetigastropoda:Seguenzioidea:Chilodontidae	Calliotropis globosa	732	1829	9.7
Vetigastropoda:Seguenzioidea:Chilodontidae	Calliotropis infundibulum	1242	3259	22
Vetigastropoda:Seguenzioidea:Chilodontidae	Calliotropis lissocona	415	587	6.3
Vetigastropoda:Seguenzioidea:Chilodontidae	Calliotropis pelseneeri	371	796	12.1
Vetigastropoda:Seguenzioidea:Chilodontidae	Calliotropis regalis	91	2915	18
Vetigastropoda:Seguenzioidea:Chilodontidae	Calliotropis rhina	558	1719	10
Vetigastropoda:Seguenzioidea:Chilodontidae	Calliotropis rhysa	823	823	6.4
Vetigastropoda:Seguenzioidea:Chilodontidae	Cataegis finkli	384	1281	25
Vetigastropoda:Seguenzioidea:Chilodontidae	Cataegis meroglypta	576	1236	19
Vetigastropoda:Seguenzioidea:Chilodontidae	Dentistyla asperrima	66	402	8.5
Vetigastropoda:Seguenzioidea:Chilodontidae	Dentistyla dentifera	146	311	8
Vetigastropoda:Seguenzioidea:Chilodontidae	Dentistyla sericifilum	152	168	9
Vetigastropoda:Seguenzioidea:Chilodontidae	Echinogurges anoxius	538	805	3.8
Vetigastropoda:Seguenzioidea:Chilodontidae	Echinogurges clavatus	713	1609	4.2
Vetigastropoda:Seguenzioidea:Chilodontidae	Echinogurges tuberculatus	695	1706	4.6
Vetigastropoda:Seguenzioidea:Chilodontidae	Echinogurges tubulatus	538	805	3.7
Vetigastropoda:Seguenzioidea:Chilodontidae	Euchelus eucastus	805	805	6.5
Vetigastropoda:Seguenzioidea:Chilodontidae	Euchelus guttarosea	34	823	6
Vetigastropoda:Seguenzioidea:Chilodontidae	Euchelus hummelincki	52	250	3.2
Vetigastropoda:Seguenzioidea:Chilodontidae	Liotella crassicostata	25	63	1.5
Vetigastropoda:Seguenzioidea:Chilodontidae	Lischkeia imperialis	55	708	54
Vetigastropoda:Seguenzioidea:Chilodontidae	Mirachelus acanthus	100	100	3.7
Vetigastropoda:Seguenzioidea:Chilodontidae	Mirachelus clinocnemus	40	250	4.5
Vetigastropoda:Seguenzioidea:Chilodontidae	Mirachelus corbis	75	1426	5
Vetigastropoda:Seguenzioidea:Chilodontidae	Vetulonia densilirata	538	538	3
Vetigastropoda:Seguenzioidea:Chilodontidae	Vetulonia jeffreysi	250	805	3.8
Vetigastropoda:Seguenzioidea:Chilodontidae	Vetulonia parajeffreysi	732	1600	3
Vetigastropoda:Seguenzioidea:Seguenziidae	Ancistrobasis costulata	27	1170	3.6
Vetigastropoda:Seguenzioidea:Seguenziidae	Ancistrobasis depressa	1170	1170	5
Vetigastropoda:Seguenzioidea:Seguenziidae	Asthelys simplex	3475	3475	6.5
Vetigastropoda:Seguenzioidea:Seguenziidae	Basilissa oxytropis	768	768	1.4
Vetigastropoda:Seguenzioidea:Seguenziidae	Basilissopsis rhyssa	538	1472	2.1
Vetigastropoda:Seguenzioidea:Seguenziidae	Carenzia carinata	988	1706	4.4
Vetigastropoda:Seguenzioidea:Seguenziidae	Carenzia trispinosa	684	2360	4.8
Vetigastropoda:Seguenzioidea:Seguenziidae	Fluxinella discula	305	1796	6.5
Vetigastropoda:Seguenzioidea:Seguenziidae	Hadroconus altus	503	2276	8.2
Vetigastropoda:Seguenzioidea:Seguenziidae	Hadroconus watsoni	430	805	5
Vetigastropoda:Seguenzioidea:Seguenziidae	Seguenzia antarctica	2004	3775	5
Vetigastropoda:Seguenzioidea:Seguenziidae	Seguenzia elegans	5130	5130	3.2
Vetigastropoda:Seguenzioidea:Seguenziidae	Seguenzia eritima	2359	3718	4.5
Vetigastropoda:Seguenzioidea:Seguenziidae	Seguenzia floridana	353	805	5
Vetigastropoda:Seguenzioidea:Seguenziidae	Seguenzia hapala	80	150	2.1
Vetigastropoda:Seguenzioidea:Seguenziidae	Seguenzia ionica	713	2560	4.6
Vetigastropoda:Seguenzioidea:Seguenziidae	Seguenzia lineata	640	1234	4.6
Vetigastropoda:Seguenzioidea:Seguenziidae	Seguenzia nitida	3718	3718	5
Vetigastropoda:Seguenzioidea:Seguenziidae	Seguenzia rushi	538	805	2.6
Vetigastropoda:Seguenzioidea:Seguenziidae	Thelyssa callisto	2745	2751	7.8
Vetigastropoda:Trochoidea:Ataphridae	Trochaclis antarctica	130	384	5
Vetigastropoda:Trochoidea:Ataphridae	Trochaclis islandica	156	900	2.5
Vetigastropoda:Trochoidea:Calliostomatidae	Calliostoma adelae	2	24	19
Vetigastropoda:Trochoidea:Calliostomatidae	Calliostoma adspersum	0	49	22
Vetigastropoda:Trochoidea:Calliostomatidae	Calliostoma alternum	59	143	15.6
Vetigastropoda:Trochoidea:Calliostomatidae	Calliostoma anderssoni	65	110	24.4
Vetigastropoda:Trochoidea:Calliostomatidae	Calliostoma apicinum	100	175	10
Vetigastropoda:Trochoidea:Calliostomatidae	Calliostoma argentum	175	348	25.6
Vetigastropoda:Trochoidea:Calliostomatidae	Calliostoma atlantis	604	628	33
Vetigastropoda:Trochoidea:Calliostomatidae	Calliostoma aulicum	12	48	15.9
Vetigastropoda:Trochoidea:Calliostomatidae	Calliostoma aurora	183	1053	27.8
Vetigastropoda:Trochoidea:Calliostomatidae	Calliostoma axelolssoni	230	231	21
Vetigastropoda:Trochoidea:Calliostomatidae	Calliostoma bairdii	68	1170	33
Vetigastropoda:Trochoidea:Calliostomatidae	Calliostoma barbouri	27	192	25
Vetigastropoda:Trochoidea:Calliostomatidae	Calliostoma benedicti	366	366	18
Vetigastropoda:Trochoidea:Calliostomatidae	Calliostoma bermudense	82	82	12.6
Vetigastropoda:Trochoidea:Calliostomatidae	Calliostoma bigelowi	375	375	33.5
Vetigastropoda:Trochoidea:Calliostomatidae	Calliostoma brunneopictum	50	80	8.5
Vetigastropoda:Trochoidea:Calliostomatidae	Calliostoma brunneum	23	1767	32
Vetigastropoda:Trochoidea:Calliostomatidae	Calliostoma bullisi	28	73	27
Vetigastropoda:Trochoidea:Calliostomatidae	Calliostoma carcellesi	55	55	20.6
Vetigastropoda:Trochoidea:Calliostomatidae	Calliostoma cinctellum	389	389	9.5
Vetigastropoda:Trochoidea:Calliostomatidae	Calliostoma circumcinctum	250	1472	13
Vetigastropoda:Trochoidea:Calliostomatidae	Calliostoma cnidophilum	152	306	14.1
Vetigastropoda:Trochoidea:Calliostomatidae	Calliostoma consimile	0	109	12.9
Vetigastropoda:Trochoidea:Calliostomatidae	Calliostoma coppingeri	13	86	14
Vetigastropoda:Trochoidea:Calliostomatidae	Calliostoma coronatum	800	800	4.3
Vetigastropoda:Trochoidea:Calliostomatidae	Calliostoma cubanum	896	896	16.5
Vetigastropoda:Trochoidea:Calliostomatidae	Calliostoma cubense	11	11	16.6
Vetigastropoda:Trochoidea:Calliostomatidae	Calliostoma debile	152	175	10.3
Vetigastropoda:Trochoidea:Calliostomatidae	Calliostoma dentatum	12	55	8.4
Vetigastropoda:Trochoidea:Calliostomatidae	Calliostoma depictum	1	7	11
Vetigastropoda:Trochoidea:Calliostomatidae	Calliostoma echinatum	37	220	10
Vetigastropoda:Trochoidea:Calliostomatidae	Calliostoma euglyptum	0	91	26
Vetigastropoda:Trochoidea:Calliostomatidae	Calliostoma fascinans	68	126	11.6
Vetigastropoda:Trochoidea:Calliostomatidae	Calliostoma fernandezi	46	143	28.5
Vetigastropoda:Trochoidea:Calliostomatidae	Calliostoma fucosum	7	20	12.8
Vetigastropoda:Trochoidea:Calliostomatidae	Calliostoma gemmosum	2	100	23
Vetigastropoda:Trochoidea:Calliostomatidae	Calliostoma guesti	200	200	27.5
Vetigastropoda:Trochoidea:Calliostomatidae	Calliostoma halibrectum	538	538	9
Vetigastropoda:Trochoidea:Calliostomatidae	Calliostoma hassler	40	64	32
Vetigastropoda:Trochoidea:Calliostomatidae	Calliostoma hendersoni	154	538	27.5
Vetigastropoda:Trochoidea:Calliostomatidae	Calliostoma hilare	242	242	14.5
Vetigastropoda:Trochoidea:Calliostomatidae	Calliostoma hirtum	521	531	17.9
Vetigastropoda:Trochoidea:Calliostomatidae	Calliostoma indiana	85	311	11
Vetigastropoda:Trochoidea:Calliostomatidae	Calliostoma irisans	15	250	11
Vetigastropoda:Trochoidea:Calliostomatidae	Calliostoma javanicum	1	97	35
Vetigastropoda:Trochoidea:Calliostomatidae	Calliostoma jeanneae	256	256	13
Vetigastropoda:Trochoidea:Calliostomatidae	Calliostoma jucundum	10	108	23
Vetigastropoda:Trochoidea:Calliostomatidae	Calliostoma jujubinum	0	192	34
Vetigastropoda:Trochoidea:Calliostomatidae	Calliostoma kampsa	805	805	5
Vetigastropoda:Trochoidea:Calliostomatidae	Calliostoma magaldii	70	100	12.8
Vetigastropoda:Trochoidea:Calliostomatidae	Calliostoma marionae	21	165	29
Vetigastropoda:Trochoidea:Calliostomatidae	Calliostoma militare	30	65	35
Vetigastropoda:Trochoidea:Calliostomatidae	Calliostoma modestulum	66	251	12.5
Vetigastropoda:Trochoidea:Calliostomatidae	Calliostoma moebiusi	37	37	16.6
Vetigastropoda:Trochoidea:Calliostomatidae	Calliostoma moscatellii	50	200	27.7
Vetigastropoda:Trochoidea:Calliostomatidae	Calliostoma nordenskjoldi	60	100	14
Vetigastropoda:Trochoidea:Calliostomatidae	Calliostoma nubilum	73	73	8
Vetigastropoda:Trochoidea:Calliostomatidae	Calliostoma nudiusculum	60	110	14.5
Vetigastropoda:Trochoidea:Calliostomatidae	Calliostoma nudum	15	382	15.4
Vetigastropoda:Trochoidea:Calliostomatidae	Calliostoma occidentale	18	1792	17
Vetigastropoda:Trochoidea:Calliostomatidae	Calliostoma oregon	206	347	21
Vetigastropoda:Trochoidea:Calliostomatidae	Calliostoma orion	20	146	22.2
Vetigastropoda:Trochoidea:Calliostomatidae	Calliostoma psyche	26	443	24
Vetigastropoda:Trochoidea:Calliostomatidae	Calliostoma pulchrum	1	366	16
Vetigastropoda:Trochoidea:Calliostomatidae	Calliostoma purpureum	0	61	23.9
Vetigastropoda:Trochoidea:Calliostomatidae	Calliostoma roseolum	13	146	14
Vetigastropoda:Trochoidea:Calliostomatidae	Calliostoma rosewateri	274	421	37
Vetigastropoda:Trochoidea:Calliostomatidae	Calliostoma rota	30	46	9.9
Vetigastropoda:Trochoidea:Calliostomatidae	Calliostoma rude	60	84	13.3
Vetigastropoda:Trochoidea:Calliostomatidae	Calliostoma sapidum	121	1472	6
Vetigastropoda:Trochoidea:Calliostomatidae	Calliostoma sarcodum	6	12	11
Vetigastropoda:Trochoidea:Calliostomatidae	Calliostoma sayanum	119	366	39
Vetigastropoda:Trochoidea:Calliostomatidae	Calliostoma scalenum	25	80	40.6
Vetigastropoda:Trochoidea:Calliostomatidae	Calliostoma schroederi	265	439	31
Vetigastropoda:Trochoidea:Calliostomatidae	Calliostoma scurra	18	77	14.1
Vetigastropoda:Trochoidea:Calliostomatidae	Calliostoma semisuave	69	155	13.4
Vetigastropoda:Trochoidea:Calliostomatidae	Calliostoma serratulum	135	165	16.7
Vetigastropoda:Trochoidea:Calliostomatidae	Calliostoma springeri	219	475	39
Vetigastropoda:Trochoidea:Calliostomatidae	Calliostoma stirophorum	713	805	7.6
Vetigastropoda:Trochoidea:Calliostomatidae	Calliostoma tampaense	0	11	21
Vetigastropoda:Trochoidea:Calliostomatidae	Calliostoma tittarium	538	805	3.5
Vetigastropoda:Trochoidea:Calliostomatidae	Calliostoma torrei	704	863	41
Vetigastropoda:Trochoidea:Calliostomatidae	Calliostoma trachystum	805	805	2.5
Vetigastropoda:Trochoidea:Calliostomatidae	Calliostoma vinosum	22	103	19.8
Vetigastropoda:Trochoidea:Calliostomatidae	Calliostoma viscardii	20	45	13
Vetigastropoda:Trochoidea:Calliostomatidae	Calliostoma yucatecanum	8	1170	16
Vetigastropoda:Trochoidea:Calliostomatidae	Falsimargarita benthicola	3010	3510	20.8
Vetigastropoda:Trochoidea:Calliostomatidae	Falsimargarita gemma	165	311	25
Vetigastropoda:Trochoidea:Calliostomatidae	Falsimargarita georgiana	2718	2818	31.3
Vetigastropoda:Trochoidea:Calliostomatidae	Falsimargarita iris	10	461	20
Vetigastropoda:Trochoidea:Calliostomatidae	Falsimargarita stephaniae	1200	1200	16.6
Vetigastropoda:Trochoidea:Calliostomatidae	Falsimargarita thielei	300	400	21.5
Vetigastropoda:Trochoidea:Calliostomatidae	Photinostoma taeniatum	1	115	28.4
Vetigastropoda:Trochoidea:Calliostomatidae	Photinula blakei	25	90	9.4
Vetigastropoda:Trochoidea:Calliostomatidae	Photinula coerulescens	0	191	30.9
Vetigastropoda:Trochoidea:Calliostomatidae	Photinula crawshayi	0	0	21
Vetigastropoda:Trochoidea:Calliostomatidae	Photinula roseolineata	0	30	15
Vetigastropoda:Trochoidea:Calliostomatidae	Venustatrochus georgianus	108	144	40
Vetigastropoda:Trochoidea:Halistylinae	Halistylus columna	18	108	5.8
Vetigastropoda:Trochoidea:Liotiidae	Arene bairdii	27	1472	6
Vetigastropoda:Trochoidea:Liotiidae	Arene bitleri	0	0	4.2
Vetigastropoda:Trochoidea:Liotiidae	Arene boucheti	0	0	3.88
Vetigastropoda:Trochoidea:Liotiidae	Arene brasiliana	10	81	5
Vetigastropoda:Trochoidea:Liotiidae	Arene briareus	33	878	9
Vetigastropoda:Trochoidea:Liotiidae	Arene centrifuga	371	371	3.5
Vetigastropoda:Trochoidea:Liotiidae	Arene cruentata	0	115	16.3
Vetigastropoda:Trochoidea:Liotiidae	Arene curacoana	0	5	3.4
Vetigastropoda:Trochoidea:Liotiidae	Arene flexispina	54	780	6.7
Vetigastropoda:Trochoidea:Liotiidae	Arene microforis	80	311	5.4
Vetigastropoda:Trochoidea:Liotiidae	Arene miniata	0	27	2.5
Vetigastropoda:Trochoidea:Liotiidae	Arene riisei	0	36	8
Vetigastropoda:Trochoidea:Liotiidae	Arene tamsiana	0	0	4.4
Vetigastropoda:Trochoidea:Liotiidae	Arene tricarinata	0	183	3.6
Vetigastropoda:Trochoidea:Liotiidae	Arene variabilis	26	494	6
Vetigastropoda:Trochoidea:Liotiidae	Arene venusta	40	53	4.5
Vetigastropoda:Trochoidea:Liotiidae	Arene venustula	4.5	80	8.2
Vetigastropoda:Trochoidea:Liotiidae	Cyclostrema amabile	27	146	6.2
Vetigastropoda:Trochoidea:Liotiidae	Cyclostrema cancellatum	0	2012	12
Vetigastropoda:Trochoidea:Liotiidae	Cyclostrema huesonicum	165	174	4.5
Vetigastropoda:Trochoidea:Liotiidae	Cyclostrema rugulosum	668	668	1.4
Vetigastropoda:Trochoidea:Liotiidae	Cyclostrema smithi	1102	1102	2
Vetigastropoda:Trochoidea:Liotiidae	Cyclostrema subexcavatum	713	713	2.2
Vetigastropoda:Trochoidea:Liotiidae	Cyclostrema tortuganum	4.5	82	10
Vetigastropoda:Trochoidea:Liotiidae	Cyclostrema' pompholyx	1472	2066	4.2
Vetigastropoda:Trochoidea:Liotiidae	Liotia microgrammata	349	349	2
Vetigastropoda:Trochoidea:Liotiidae	Macrarene digitata	40	146	6.7
Vetigastropoda:Trochoidea:Liotiidae	Munditia gaudens	102	570	1
Vetigastropoda:Trochoidea:Liotiidae	Munditia meridionalis	16	18	0.75
Vetigastropoda:Trochoidea:Margaritinae	Antimargarita dulcis	91	387	14.3
Vetigastropoda:Trochoidea:Margaritinae	Callogaza watsoni	66	1170	15
Vetigastropoda:Trochoidea:Margaritinae	Gaza compta	700	800	26
Vetigastropoda:Trochoidea:Margaritinae	Gaza cubana	329	1080	28.7
Vetigastropoda:Trochoidea:Margaritinae	Gaza fischeri	604	1061	30
Vetigastropoda:Trochoidea:Margaritinae	Gaza olivacea	283	808	44.9
Vetigastropoda:Trochoidea:Margaritinae	Gaza superba	47	1006	40
Vetigastropoda:Trochoidea:Margaritinae	Margarites atlantoides	500	500	10
Vetigastropoda:Trochoidea:Margaritinae	Margarites bairdii	366	1170	5
Vetigastropoda:Trochoidea:Margaritinae	Margarites biconicus	155	481	8
Vetigastropoda:Trochoidea:Margaritinae	Margarites costalis	0	366	25
Vetigastropoda:Trochoidea:Margaritinae	Margarites dnopherus	600	640	9.4
Vetigastropoda:Trochoidea:Margaritinae	Margarites euspira	713	1472	7
Vetigastropoda:Trochoidea:Margaritinae	Margarites groenlandicus	0	293	25
Vetigastropoda:Trochoidea:Margaritinae	Margarites helicinus	0	350	11
Vetigastropoda:Trochoidea:Margaritinae	Margarites imperialis	640	900	9.6
Vetigastropoda:Trochoidea:Margaritinae	Margarites miona	538	805	2
Vetigastropoda:Trochoidea:Margaritinae	Margarites mirabilis	85	90	13.3
Vetigastropoda:Trochoidea:Margaritinae	Margarites olivaceus	0	385	11
Vetigastropoda:Trochoidea:Margaritinae	Margarites refulgens	202	1108	6
Vetigastropoda:Trochoidea:Margaritinae	Margarites scintillans	713	1966	5.1
Vetigastropoda:Trochoidea:Margaritinae	Margarites striatus	0	22	10
Vetigastropoda:Trochoidea:Margaritinae	Margarites vahlii	4	931	4.8
Vetigastropoda:Trochoidea:Margaritinae	Tropidomarga biangulata	160	342	14.6
Vetigastropoda:Trochoidea:Moelleriinae	Moelleria costulata	7	538	2.6
Vetigastropoda:Trochoidea:Pendromidae	Pendroma perplexa	20	1256	3
Vetigastropoda:Trochoidea:Pendromidae	Rugulina fragilis	156	264	3
Vetigastropoda:Trochoidea:Pendromidae	Rugulina tenuis	270	401	2.5
Vetigastropoda:Trochoidea:Pendromidae	Rugulina verrilli	1000	1000	2.2
Vetigastropoda:Trochoidea:Prisogasterinae	Prisogaster nigra	0	0	30
Vetigastropoda:Trochoidea:Skeneinae	Cirsonella extrema	311	426	3.2
Vetigastropoda:Trochoidea:Skeneinae	Cirsonella kerguelenensis	600	600	2.3
Vetigastropoda:Trochoidea:Skeneinae	Didianema pauli	11	33	1.7
Vetigastropoda:Trochoidea:Skeneinae	Dillwynella modesta	413	805	3.95
Vetigastropoda:Trochoidea:Skeneinae	Granigyra limata	538	805	2.5
Vetigastropoda:Trochoidea:Skeneinae	Granigyra oblatogyra	510	1250	2.5
Vetigastropoda:Trochoidea:Skeneinae	Granigyra radiata	538	538	2.5
Vetigastropoda:Trochoidea:Skeneinae	Granigyra spinulosa	618	618	2.5
Vetigastropoda:Trochoidea:Skeneinae	Haplocochlias nunezi	0	91	5.2
Vetigastropoda:Trochoidea:Skeneinae	Haplocochlias ortizi	54	54	3
Vetigastropoda:Trochoidea:Skeneinae	Haplocochlias swifti	5	45	3.9
Vetigastropoda:Trochoidea:Skeneinae	Haplocochlias williami	15	54	2.1
Vetigastropoda:Trochoidea:Skeneinae	Leptogyra eritmeta	2915	2915	1.5
Vetigastropoda:Trochoidea:Skeneinae	Leptogyra inconspicua	2915	2915	1.3
Vetigastropoda:Trochoidea:Skeneinae	Leptogyra verrilli	2915	2915	1.5
Vetigastropoda:Trochoidea:Skeneinae	Lissospira abyssicola	1792	1792	2.5
Vetigastropoda:Trochoidea:Skeneinae	Lissospira bushae	538	538	3.3
Vetigastropoda:Trochoidea:Skeneinae	Lissospira conica	538	538	2
Vetigastropoda:Trochoidea:Skeneinae	Lissospira convexa	1152	1152	1.5
Vetigastropoda:Trochoidea:Skeneinae	Lissospira dalli	668	1569	2.25
Vetigastropoda:Trochoidea:Skeneinae	Lissospira depressa	538	538	2
Vetigastropoda:Trochoidea:Skeneinae	Lissospira ornata	1542	1542	2.6
Vetigastropoda:Trochoidea:Skeneinae	Lissospira rarinota	699	699	2.2
Vetigastropoda:Trochoidea:Skeneinae	Lissospira striata	702	702	2
Vetigastropoda:Trochoidea:Skeneinae	Lissospira valvata	45	805	2.6
Vetigastropoda:Trochoidea:Skeneinae	Lissotesta impervia	110	252	2.7
Vetigastropoda:Trochoidea:Skeneinae	Lissotesta liratula	500	500	1.1
Vetigastropoda:Trochoidea:Skeneinae	Lissotesta major	2612	2612	1.45
Vetigastropoda:Trochoidea:Skeneinae	Lissotesta mammillata	64	64	1.6
Vetigastropoda:Trochoidea:Skeneinae	Lissotesta notalis	52	100	1.7
Vetigastropoda:Trochoidea:Skeneinae	Lissotesta strebeli	220	311	2.2
Vetigastropoda:Trochoidea:Skeneinae	Lissotesta unifilosa	94	120	2
Vetigastropoda:Trochoidea:Skeneinae	Lodderena bunnelli	6	6	0.64
Vetigastropoda:Trochoidea:Skeneinae	Lodderena janetmayae	14	14	1
Vetigastropoda:Trochoidea:Skeneinae	Lodderena ornata	0	30	0.8
Vetigastropoda:Trochoidea:Skeneinae	Lodderena pulchella	1	100	0.84
Vetigastropoda:Trochoidea:Skeneinae	Lodderia coatsiana	102	102	2.25
Vetigastropoda:Trochoidea:Skeneinae	Moelleriopsis abyssicola	3235	3235	3.2
Vetigastropoda:Trochoidea:Skeneinae	Moelleriopsis sincera	538	805	3.3
Vetigastropoda:Trochoidea:Skeneinae	Moelleriopsis valvatoides	307	1873	3.1
Vetigastropoda:Trochoidea:Skeneinae	Moelleriopsis vemae	2738	2738	1.8
Vetigastropoda:Trochoidea:Skeneinae	Moelleriopsis watsoni	1234	1234	2
Vetigastropoda:Trochoidea:Skeneinae	Palazzia planorbis	538	2966	2.2
Vetigastropoda:Trochoidea:Skeneinae	Parviturbo calidimaris	0	21	2
Vetigastropoda:Trochoidea:Skeneinae	Parviturbo francesae	64	91	3.4
Vetigastropoda:Trochoidea:Skeneinae	Parviturbo rehderi	0	40	1.7
Vetigastropoda:Trochoidea:Skeneinae	Parviturbo tuberculosus	6	6	2.5
Vetigastropoda:Trochoidea:Skeneinae	Parviturbo turbinus	70	146	3.3
Vetigastropoda:Trochoidea:Skeneinae	Parviturbo weberi	1	60	1.7
Vetigastropoda:Trochoidea:Skeneinae	Protolira thorvaldssoni	850	3520	4.2
Vetigastropoda:Trochoidea:Skeneinae	Protolira valvatoides	840	3478	3.5
Vetigastropoda:Trochoidea:Skeneinae	Retigyra millipunctata	156	815	1.96
Vetigastropoda:Trochoidea:Skeneinae	Skenea basistriata	156	156	2.4
Vetigastropoda:Trochoidea:Skeneinae	Skenea diaphana	179	2359	2.5
Vetigastropoda:Trochoidea:Skeneinae	Skenea ferruginea	156	900	1.71
Vetigastropoda:Trochoidea:Skeneinae	Skenea proxima	538	1542	2.2
Vetigastropoda:Trochoidea:Skeneinae	Skenea trochoides	60	160	3
Vetigastropoda:Trochoidea:Skeneinae	Trenchia argentinae	5130	5130	3.5
Vetigastropoda:Trochoidea:Skeneinae	Xyloskenea naticiformis	1198	4862	2.5
Vetigastropoda:Trochoidea:Solariellidae	Lamellitrochus bicoronatus	183	183	3.6
Vetigastropoda:Trochoidea:Solariellidae	Lamellitrochus carinatus	60	200	2.9
Vetigastropoda:Trochoidea:Solariellidae	Lamellitrochus fenestratus	183	229	3.4
Vetigastropoda:Trochoidea:Solariellidae	Lamellitrochus inceratus	86	1472	8.2
Vetigastropoda:Trochoidea:Solariellidae	Lamellitrochus lamellosus	25	250	4.2
Vetigastropoda:Trochoidea:Solariellidae	Lamellitrochus pourtalesi	293	2276	10.3
Vetigastropoda:Trochoidea:Solariellidae	Microgaza rotella inornata	91	503	6.3
Vetigastropoda:Trochoidea:Solariellidae	Microgaza rotella rotella	45	1472	6.8
Vetigastropoda:Trochoidea:Solariellidae	Microgaza vetula	119	192	7
Vetigastropoda:Trochoidea:Solariellidae	Solariella cancilla	538	805	3.5
Vetigastropoda:Trochoidea:Solariellidae	Solariella carvalhoi	0	66	7
Vetigastropoda:Trochoidea:Solariellidae	Solariella cristata	201	256	9.5
Vetigastropoda:Trochoidea:Solariellidae	Solariella crossata	538	538	2.2
Vetigastropoda:Trochoidea:Solariellidae	Solariella iris	218	402	5.5
Vetigastropoda:Trochoidea:Solariellidae	Solariella kempi	50	545	12
Vetigastropoda:Trochoidea:Solariellidae	Solariella lacunella	18	1472	8.7
Vetigastropoda:Trochoidea:Solariellidae	Solariella lubrica	73	1472	4
Vetigastropoda:Trochoidea:Solariellidae	Solariella multirestis	201	251	11.8
Vetigastropoda:Trochoidea:Solariellidae	Solariella obscura	5	878	8.9
Vetigastropoda:Trochoidea:Solariellidae	Solariella patriae	15	180	9
Vetigastropoda:Trochoidea:Solariellidae	Solariella periscopia	46	95	3
Vetigastropoda:Trochoidea:Solariellidae	Solariella pompholugota	713	713	10.2
Vetigastropoda:Trochoidea:Solariellidae	Solariella quadricincta	27	77	6.6
Vetigastropoda:Trochoidea:Solariellidae	Solariella staminea	60	60	7.5
Vetigastropoda:Trochoidea:Solariellidae	Solariella tiara	350	1966	5.6
Vetigastropoda:Trochoidea:Solariellidae	Solariella tubula	353	805	5
Vetigastropoda:Trochoidea:Solariellidae	Solariella varicosa	13	393	14
Vetigastropoda:Trochoidea:Stomatellinae	Pseudostomatella erythrocoma	0	99	6.5
Vetigastropoda:Trochoidea:Stomatellinae	Synaptocochlea picta	0	713	7
Vetigastropoda:Trochoidea:Tegulinae	Cittarium pica	0	7	136
Vetigastropoda:Trochoidea:Tegulinae	Tegula excavata	0	1	18
Vetigastropoda:Trochoidea:Tegulinae	Tegula fasciata	0	90	22
Vetigastropoda:Trochoidea:Tegulinae	Tegula gruneri	0	35	10
Vetigastropoda:Trochoidea:Tegulinae	Tegula hotessieriana	0	10	12.7
Vetigastropoda:Trochoidea:Tegulinae	Tegula lividomaculata	0	2	20
Vetigastropoda:Trochoidea:Tegulinae	Tegula patagonica	0	57	21
Vetigastropoda:Trochoidea:Tegulinae	Tegula puntagordana	0	16	16
Vetigastropoda:Trochoidea:Tegulinae	Tegula viridula	0	0.3	23
Vetigastropoda:Trochoidea:Trochinae	Margarella achilles	0	53	19
Vetigastropoda:Trochoidea:Trochinae	Margarella antarctica	0	24	12.5
Vetigastropoda:Trochoidea:Trochinae	Margarella expansa	0	149	14.1
Vetigastropoda:Trochoidea:Trochinae	Margarella jason	238	270	10
Vetigastropoda:Trochoidea:Trochinae	Margarella obsoleta	0	24	18
Vetigastropoda:Trochoidea:Trochinae	Margarella steineni	0	26	19.5
Vetigastropoda:Trochoidea:Trochinae	Margarella tropidophoroides	15	38	17.5
Vetigastropoda:Trochoidea:Trochinae	Margarella violacea	0	382	13.3
Vetigastropoda:Trochoidea:Trochinae	Margarella whiteana	3	28	8.7
Vetigastropoda:Trochoidea:Turbininae	Astralium brevispina	13	13	50
Vetigastropoda:Trochoidea:Turbininae	Astralium latispina	0	37	60
Vetigastropoda:Trochoidea:Turbininae	Astralium phoebium	0	91	76
Vetigastropoda:Trochoidea:Turbininae	Bolma sunderlandi	35	35	16
Vetigastropoda:Trochoidea:Turbininae	Lithopoma americanum	0	33	40
Vetigastropoda:Trochoidea:Turbininae	Lithopoma aspinosum	3.5	4.5	41
Vetigastropoda:Trochoidea:Turbininae	Lithopoma caelatum	0	44	100
Vetigastropoda:Trochoidea:Turbininae	Lithopoma tectum	0	10	63
Vetigastropoda:Trochoidea:Turbininae	Lithopoma tuber	0	30	75
Vetigastropoda:Trochoidea:Turbininae	Turbo angelvaldesi	43	43	45.6
Vetigastropoda:Trochoidea:Turbininae	Turbo cailletii	4	36	37
Vetigastropoda:Trochoidea:Turbininae	Turbo canaliculatus	2	300	98
Vetigastropoda:Trochoidea:Turbininae	Turbo castanea	0	141	55
Vetigastropoda:Trochoidea:Turbininae	Turbo haraldi	50	100	25
Vetigastropoda:Trochoidea:Turbininae	Turbo heisei	20	97	25
